# Supplementary material for: 6-Chloro-2-(4-meth­oxy­phen­yl)-4-phenyl­quinoline
Source: Acta Crystallogr Sect E Struct Rep Online. 2013 Aug 23;69(Pt 9):o1463. doi: 10.1107/S1600536813023295 (PMC3884500; doi:10.1107/S1600536813023295)
Supplement: Supplementary file 1 [file e-69-o1463-sup1.cif]

##############################################################################
#                                                                            #
# This CIF contains the data in a paper accepted for publication in          #
# Acta Crystallographica Section E. It conforms to the requirements of       #
# Notes for Authors for Acta Crystallographica Section E, and has been       #
# peer reviewed under the auspices of the IUCr Commission on Journals.       #
#                                                                            #
# Full details of the Crystallographic Information File format               #
# are given in the paper "The Crystallographic Information File (CIF):       #
# a New Standard Archive File for Crystallography" by S. R. Hall, F. H.      #
# Allen and I. D. Brown [Acta Cryst. (1991), A47, 655-685].                  #
#                                                                            #
# The current version of the core CIF dictionary is obtainable from          #
# ftp://ftp.iucr.org/pub/cif_core.dic.                                       #
#                                                                            #
# Software is freely available for graphical display of the structure(s)     #
# in this CIF. For information consult the CIF software page                 #
# http://www.iucr.org/resources/cif/software.                                #
#                                                                            #
# This file may be used for bona fide research purposes within the           #
# scientific community so long as proper attribution is given to the journal # 
# article from which it was obtained.                                        #
#                                                                            #
##############################################################################
data_global
_audit_creation_method     SHELXL97
_journal_date_recd_electronic     2013-08-15
_journal_date_accepted     2013-08-19
_journal_name_full     'Acta Crystallographica, Section E'
_journal_year     2013
_journal_volume     69
_journal_issue      9
_journal_page_first     o1463
_journal_page_last     o1463
_journal_paper_category     QO
_journal_paper_doi     10.1107/S1600536813023295
_journal_coeditor_code     IS5297
_publ_contact_author_name     'G. Chakkaravarthi'
_publ_contact_author_address
;
Department of Physics
CPCL Polytechnic College
Chennai 600 068
India
;
_publ_contact_author_email
                  'chakkaravarthi_2005@yahoo.com, crystallography2010@gmail.com'
_publ_contact_author_fax     ?
_publ_contact_author_phone     '09940334668'
_publ_section_title
;
6-Chloro-2-(4-methoxyphenyl)-4-phenylquinoline
;
loop_
    _publ_author_name
    _publ_author_address
    'B. Saravanan'
;
Centre for Research and Development
PRIST University
Vallam
Thanjavur 613 403
India
;
    'V. Thamilarasan'
;
Department of Chemistry,
DDE, Alagappa University,
Karaikudi 630 003
India
;
    'N. Sengottuvelan'
;
Department of Chemistry,
DDE, Alagappa University,
Karaikudi 630 003
India
;
    'G. Chakkaravarthi'
;
Department of Physics,
CPCL Polytechnic College,
Chennai 600 068,
India
;
    'V. Manivannan'
;
Centre for Research and Development
PRIST University
Vallam
Thanjavur 613 403
India
;
_publ_section_synopsis     .
data_I
_audit_creation_method     SHELXL-97
_chemical_name_systematic
;
6-Chloro-2-(4-methoxyphenyl)-4-phenylquinoline
;
_chemical_name_common     ?
_chemical_formula_moiety     'C22 H16 Cl N O'
_chemical_formula_sum     'C22 H16 Cl N O'
_chemical_formula_iupac     'C22 H16 Cl N O'
_chemical_formula_weight     345.81
_chemical_melting_point     ?
_symmetry_cell_setting     monoclinic
_symmetry_space_group_name_H-M     'P 21/n'
_symmetry_space_group_name_Hall     '-P 2yn'
loop_
    _symmetry_equiv_pos_as_xyz
    'x, y, z'
    '-x+1/2, y+1/2, -z+1/2'
    '-x, -y, -z'
    'x-1/2, -y-1/2, z-1/2'
_cell_length_a     10.5922(5)
_cell_length_b     8.2883(3)
_cell_length_c     19.1885(9)
_cell_angle_alpha     90.00
_cell_angle_beta     92.988(3)
_cell_angle_gamma     90.00
_cell_volume     1682.29(13)
_cell_formula_units_Z     4
_cell_measurement_reflns_used     5757
_cell_measurement_theta_min     2.2
_cell_measurement_theta_max     27.2
_cell_measurement_temperature     295(2)
_exptl_crystal_description     block
_exptl_crystal_colour     yellow
_exptl_crystal_size_max     0.40
_exptl_crystal_size_mid     0.36
_exptl_crystal_size_min     0.34
_exptl_crystal_density_diffrn     1.365
_exptl_crystal_density_meas     ?
_exptl_crystal_density_method     'not measured'
_exptl_crystal_F_000     720
_exptl_absorpt_coefficient_mu     0.236
_exptl_absorpt_correction_type     multi-scan
_exptl_absorpt_process_details     '(SADABS; Sheldrick, 1996)'
_exptl_absorpt_correction_T_min     0.9115
_exptl_absorpt_correction_T_max     0.9240
_exptl_special_details     ?
_diffrn_ambient_temperature     295(2)
_diffrn_radiation_type     MoK\a
_diffrn_radiation_wavelength     0.71073
_diffrn_radiation_source     'fine-focus sealed tube'
_diffrn_radiation_monochromator     graphite
_diffrn_measurement_device_type     'Bruker Kappa APEXII'
_diffrn_measurement_method     '\w and \f '
_diffrn_detector_area_resol_mean     ?
_diffrn_reflns_number     12611
_diffrn_reflns_av_R_equivalents     0.0336
_diffrn_reflns_av_sigmaI/netI     0.0276
_diffrn_reflns_theta_min     2.68
_diffrn_reflns_theta_max     28.32
_diffrn_reflns_theta_full     28.32
_diffrn_measured_fraction_theta_max     0.992
_diffrn_measured_fraction_theta_full     0.992
_diffrn_reflns_limit_h_min     -12
_diffrn_reflns_limit_h_max     14
_diffrn_reflns_limit_k_min     -10
_diffrn_reflns_limit_k_max     10
_diffrn_reflns_limit_l_min     -25
_diffrn_reflns_limit_l_max     25
_diffrn_standards_number     0
_diffrn_standards_interval_count     ?
_diffrn_standards_interval_time     0
_diffrn_standards_decay_%     ?
_refine_special_details
;
 Refinement of F^2^ against ALL reflections.  The weighted R-factor wR and
 goodness of fit S are based on F^2^, conventional R-factors R are based
 on F, with F set to zero for negative F^2^. The threshold expression of
 F^2^ > 2sigma(F^2^) is used only for calculating R-factors(gt) etc. and is
 not relevant to the choice of reflections for refinement.  R-factors based
 on F^2^ are statistically about twice as large as those based on F, and R-
 factors based on ALL data will be even larger.
;
_reflns_number_total     4148
_reflns_number_gt     3244
_reflns_threshold_expression     I>2sigma(I)
_refine_ls_structure_factor_coef     Fsqd
_refine_ls_matrix_type     full
_refine_ls_R_factor_all     0.0592
_refine_ls_R_factor_gt     0.0432
_refine_ls_wR_factor_gt     0.1105
_refine_ls_wR_factor_ref     0.1251
_refine_ls_goodness_of_fit_ref     1.031
_refine_ls_restrained_S_all     1.031
_refine_ls_number_reflns     4148
_refine_ls_number_parameters     228
_refine_ls_number_restraints     0
_refine_ls_hydrogen_treatment     constr
_refine_ls_weighting_scheme     calc
_refine_ls_weighting_details
         'calc w=1/[\s^2^(Fo^2^)+(0.0566P)^2^+0.6619P] where P=(Fo^2^+2Fc^2^)/3'
_atom_sites_solution_hydrogens     geom
_atom_sites_solution_primary     direct
_atom_sites_solution_secondary     difmap
_refine_ls_shift/su_max     0.000
_refine_ls_shift/su_mean     0.000
_refine_diff_density_max     0.289
_refine_diff_density_min     -0.439
_refine_ls_extinction_method     'SHELXL97 (Sheldrick, 2008)'
_refine_ls_extinction_coef     0.030(2)
_refine_ls_extinction_expression
                                  'Fc^*^=kFc[1+0.001xFc^2^\l^3^/sin(2\q)]^-1/4^'
loop_
    _atom_type_symbol
    _atom_type_description
    _atom_type_scat_dispersion_real
    _atom_type_scat_dispersion_imag
    _atom_type_scat_source
    'C' 'C' 0.0033 0.0016
                         'International Tables Vol C Tables 4.2.6.8 and 6.1.1.4'
    'H' 'H' 0.0000 0.0000
                         'International Tables Vol C Tables 4.2.6.8 and 6.1.1.4'
    'N' 'N' 0.0061 0.0033
                         'International Tables Vol C Tables 4.2.6.8 and 6.1.1.4'
    'O' 'O' 0.0106 0.0060
                         'International Tables Vol C Tables 4.2.6.8 and 6.1.1.4'
    'Cl' 'Cl' 0.1484 0.1585
                         'International Tables Vol C Tables 4.2.6.8 and 6.1.1.4'
_computing_data_collection     'APEX2 (Bruker, 2004)'
_computing_cell_refinement     'SAINT (Bruker, 2004)'
_computing_data_reduction     'SAINT (Bruker, 2004)'
_computing_structure_solution     'SHELXS97 (Sheldrick, 2008)'
_computing_structure_refinement     'SHELXL97 (Sheldrick, 2008)'
_computing_molecular_graphics     'PLATON (Spek, 2009)'
_computing_publication_material     'SHELXL97 (Sheldrick, 2008)'
loop_
    _atom_site_type_symbol
    _atom_site_label
    _atom_site_fract_x
    _atom_site_fract_y
    _atom_site_fract_z
    _atom_site_U_iso_or_equiv
    _atom_site_adp_type
    _atom_site_calc_flag
    _atom_site_refinement_flags
    _atom_site_occupancy
    _atom_site_symmetry_multiplicity
    _atom_site_disorder_assembly
    _atom_site_disorder_group
    C C1 0.10650(13) 0.86173(17) 0.92160(8) 0.0315(3) Uani d . 1 1 . .
    C C2 0.00131(14) 0.82128(18) 0.87652(8) 0.0344(3) Uani d . 1 1 . .
    H H2 0.0020 0.8475 0.8294 0.041 Uiso calc R 1 1 . .
    C C3 -0.10138(14) 0.74421(18) 0.90118(8) 0.0325(3) Uani d . 1 1 . .
    C C4 -0.09729(14) 0.69944(17) 0.97278(7) 0.0317(3) Uani d . 1 1 . .
    C C5 -0.19335(15) 0.61042(18) 1.00396(8) 0.0364(3) Uani d . 1 1 . .
    H H5 -0.2641 0.5763 0.9772 0.044 Uiso calc R 1 1 . .
    C C6 -0.18207(15) 0.57495(19) 1.07298(9) 0.0384(3) Uani d . 1 1 . .
    C C7 -0.07731(16) 0.6223(2) 1.11478(8) 0.0429(4) Uani d . 1 1 . .
    H H7 -0.0724 0.5979 1.1621 0.052 Uiso calc R 1 1 . .
    C C8 0.01818(16) 0.7050(2) 1.08569(8) 0.0418(4) Uani d . 1 1 . .
    H H8 0.0888 0.7354 1.1134 0.050 Uiso calc R 1 1 . .
    C C9 0.01122(14) 0.74491(18) 1.01414(7) 0.0334(3) Uani d . 1 1 . .
    C C10 -0.21428(14) 0.71165(18) 0.85403(8) 0.0344(3) Uani d . 1 1 . .
    C C11 -0.20230(16) 0.6298(2) 0.79205(8) 0.0417(4) Uani d . 1 1 . .
    H H11 -0.1237 0.5911 0.7805 0.050 Uiso calc R 1 1 . .
    C C12 -0.30662(19) 0.6052(2) 0.74711(9) 0.0527(5) Uani d . 1 1 . .
    H H12 -0.2981 0.5497 0.7055 0.063 Uiso calc R 1 1 . .
    C C13 -0.42299(18) 0.6626(2) 0.76372(10) 0.0523(5) Uani d . 1 1 . .
    H H13 -0.4929 0.6459 0.7333 0.063 Uiso calc R 1 1 . .
    C C14 -0.43653(17) 0.7446(2) 0.82506(10) 0.0495(4) Uani d . 1 1 . .
    H H14 -0.5154 0.7836 0.8361 0.059 Uiso calc R 1 1 . .
    C C15 -0.33255(16) 0.7688(2) 0.87029(9) 0.0420(4) Uani d . 1 1 . .
    H H15 -0.3417 0.8238 0.9120 0.050 Uiso calc R 1 1 . .
    C C16 0.21525(14) 0.95295(17) 0.89617(8) 0.0323(3) Uani d . 1 1 . .
    C C17 0.30751(16) 1.0092(2) 0.94365(8) 0.0403(4) Uani d . 1 1 . .
    H H17 0.3017 0.9842 0.9906 0.048 Uiso calc R 1 1 . .
    C C18 0.40815(16) 1.1014(2) 0.92371(9) 0.0440(4) Uani d . 1 1 . .
    H H18 0.4691 1.1366 0.9569 0.053 Uiso calc R 1 1 . .
    C C19 0.41774(15) 1.14080(19) 0.85434(9) 0.0391(4) Uani d . 1 1 . .
    C C20 0.32825(16) 1.0835(2) 0.80568(9) 0.0423(4) Uani d . 1 1 . .
    H H20 0.3349 1.1082 0.7587 0.051 Uiso calc R 1 1 . .
    C C21 0.22887(15) 0.9899(2) 0.82607(8) 0.0382(3) Uani d . 1 1 . .
    H H21 0.1701 0.9509 0.7925 0.046 Uiso calc R 1 1 . .
    C C22 0.60395(19) 1.2957(3) 0.87780(12) 0.0627(6) Uani d . 1 1 . .
    H H22A 0.5638 1.3594 0.9121 0.094 Uiso calc R 1 1 . .
    H H22B 0.6622 1.3618 0.8539 0.094 Uiso calc R 1 1 . .
    H H22C 0.6487 1.2079 0.9004 0.094 Uiso calc R 1 1 . .
    N N1 0.11065(12) 0.82580(16) 0.98859(6) 0.0354(3) Uani d . 1 1 . .
    O O1 0.51123(12) 1.23407(17) 0.82929(7) 0.0548(3) Uani d . 1 1 . .
    Cl Cl1 -0.30154(4) 0.46790(6) 1.11096(3) 0.05376(17) Uani d . 1 1 . .
loop_
    _atom_site_aniso_label
    _atom_site_aniso_U_11
    _atom_site_aniso_U_22
    _atom_site_aniso_U_33
    _atom_site_aniso_U_12
    _atom_site_aniso_U_13
    _atom_site_aniso_U_23
    C1 0.0295(7) 0.0299(7) 0.0352(7) 0.0002(6) 0.0024(6) -0.0002(6)
    C2 0.0343(7) 0.0371(8) 0.0318(7) -0.0013(6) 0.0014(6) 0.0031(6)
    C3 0.0314(7) 0.0324(7) 0.0337(7) -0.0014(6) 0.0006(6) -0.0011(6)
    C4 0.0314(7) 0.0308(7) 0.0331(7) 0.0001(6) 0.0034(6) -0.0002(6)
    C5 0.0324(7) 0.0357(8) 0.0413(8) -0.0020(6) 0.0037(6) -0.0004(6)
    C6 0.0377(8) 0.0345(8) 0.0442(8) 0.0026(6) 0.0133(7) 0.0052(6)
    C7 0.0456(9) 0.0502(10) 0.0335(8) 0.0033(8) 0.0059(7) 0.0064(7)
    C8 0.0396(8) 0.0532(10) 0.0325(7) -0.0024(7) -0.0003(6) 0.0026(7)
    C9 0.0316(7) 0.0351(7) 0.0336(7) 0.0008(6) 0.0030(6) -0.0003(6)
    C10 0.0328(8) 0.0359(8) 0.0344(7) -0.0066(6) -0.0002(6) 0.0045(6)
    C11 0.0393(9) 0.0485(9) 0.0374(8) -0.0043(7) 0.0035(7) -0.0005(7)
    C12 0.0616(12) 0.0567(11) 0.0390(9) -0.0115(9) -0.0044(8) -0.0038(8)
    C13 0.0484(10) 0.0555(11) 0.0511(10) -0.0127(9) -0.0169(8) 0.0077(8)
    C14 0.0343(9) 0.0498(10) 0.0638(11) -0.0017(7) -0.0044(8) 0.0068(9)
    C15 0.0375(8) 0.0448(9) 0.0435(9) -0.0014(7) 0.0001(7) -0.0024(7)
    C16 0.0284(7) 0.0319(7) 0.0369(7) 0.0004(6) 0.0035(6) -0.0008(6)
    C17 0.0405(9) 0.0459(9) 0.0346(7) -0.0094(7) 0.0039(6) 0.0007(7)
    C18 0.0381(8) 0.0482(9) 0.0458(9) -0.0119(7) 0.0043(7) -0.0055(7)
    C19 0.0349(8) 0.0357(8) 0.0481(9) -0.0024(6) 0.0139(7) -0.0004(7)
    C20 0.0415(9) 0.0478(9) 0.0386(8) -0.0002(7) 0.0111(7) 0.0035(7)
    C21 0.0339(8) 0.0437(9) 0.0368(8) -0.0016(6) 0.0012(6) -0.0002(6)
    C22 0.0443(10) 0.0639(13) 0.0804(14) -0.0197(9) 0.0077(10) 0.0101(11)
    N1 0.0310(6) 0.0405(7) 0.0345(6) -0.0028(5) 0.0010(5) 0.0012(5)
    O1 0.0450(7) 0.0609(8) 0.0599(8) -0.0171(6) 0.0170(6) 0.0020(6)
    Cl1 0.0495(3) 0.0526(3) 0.0610(3) -0.00404(19) 0.0196(2) 0.0144(2)
_geom_special_details
;
 All esds (except the esd in the dihedral angle between two l.s. planes)
 are estimated using the full covariance matrix.  The cell esds are taken
 into account individually in the estimation of esds in distances, angles
 and torsion angles; correlations between esds in cell parameters are only
 used when they are defined by crystal symmetry.  An approximate (isotropic)
 treatment of cell esds is used for estimating esds involving l.s. planes.
;
loop_
    _geom_bond_atom_site_label_1
    _geom_bond_atom_site_label_2
    _geom_bond_site_symmetry_2
    _geom_bond_distance
    _geom_bond_publ_flag
    C1 N1 . 1.3180(19) ?
    C1 C2 . 1.415(2) ?
    C1 C16 . 1.482(2) ?
    C2 C3 . 1.367(2) ?
    C2 H2 . 0.9300 ?
    C3 C4 . 1.422(2) ?
    C3 C10 . 1.486(2) ?
    C4 C9 . 1.413(2) ?
    C4 C5 . 1.415(2) ?
    C5 C6 . 1.356(2) ?
    C5 H5 . 0.9300 ?
    C6 C7 . 1.391(2) ?
    C6 Cl1 . 1.7366(16) ?
    C7 C8 . 1.365(2) ?
    C7 H7 . 0.9300 ?
    C8 C9 . 1.410(2) ?
    C8 H8 . 0.9300 ?
    C9 N1 . 1.3612(19) ?
    C10 C11 . 1.381(2) ?
    C10 C15 . 1.390(2) ?
    C11 C12 . 1.381(2) ?
    C11 H11 . 0.9300 ?
    C12 C13 . 1.374(3) ?
    C12 H12 . 0.9300 ?
    C13 C14 . 1.373(3) ?
    C13 H13 . 0.9300 ?
    C14 C15 . 1.381(2) ?
    C14 H14 . 0.9300 ?
    C15 H15 . 0.9300 ?
    C16 C17 . 1.382(2) ?
    C16 C21 . 1.394(2) ?
    C17 C18 . 1.382(2) ?
    C17 H17 . 0.9300 ?
    C18 C19 . 1.379(2) ?
    C18 H18 . 0.9300 ?
    C19 O1 . 1.3635(18) ?
    C19 C20 . 1.380(2) ?
    C20 C21 . 1.381(2) ?
    C20 H20 . 0.9300 ?
    C21 H21 . 0.9300 ?
    C22 O1 . 1.413(2) ?
    C22 H22A . 0.9600 ?
    C22 H22B . 0.9600 ?
    C22 H22C . 0.9600 ?
loop_
    _geom_angle_atom_site_label_1
    _geom_angle_atom_site_label_2
    _geom_angle_atom_site_label_3
    _geom_angle_site_symmetry_1
    _geom_angle_site_symmetry_3
    _geom_angle
    _geom_angle_publ_flag
    N1 C1 C2 . . 121.87(13) ?
    N1 C1 C16 . . 116.71(13) ?
    C2 C1 C16 . . 121.37(13) ?
    C3 C2 C1 . . 120.97(13) ?
    C3 C2 H2 . . 119.5 ?
    C1 C2 H2 . . 119.5 ?
    C2 C3 C4 . . 118.15(13) ?
    C2 C3 C10 . . 120.24(13) ?
    C4 C3 C10 . . 121.60(13) ?
    C9 C4 C5 . . 118.91(13) ?
    C9 C4 C3 . . 117.13(13) ?
    C5 C4 C3 . . 123.95(14) ?
    C6 C5 C4 . . 119.84(15) ?
    C6 C5 H5 . . 120.1 ?
    C4 C5 H5 . . 120.1 ?
    C5 C6 C7 . . 121.92(15) ?
    C5 C6 Cl1 . . 119.45(13) ?
    C7 C6 Cl1 . . 118.63(13) ?
    C8 C7 C6 . . 119.46(15) ?
    C8 C7 H7 . . 120.3 ?
    C6 C7 H7 . . 120.3 ?
    C7 C8 C9 . . 120.90(15) ?
    C7 C8 H8 . . 119.6 ?
    C9 C8 H8 . . 119.6 ?
    N1 C9 C8 . . 117.64(14) ?
    N1 C9 C4 . . 123.43(13) ?
    C8 C9 C4 . . 118.93(14) ?
    C11 C10 C15 . . 119.02(15) ?
    C11 C10 C3 . . 120.43(14) ?
    C15 C10 C3 . . 120.50(14) ?
    C10 C11 C12 . . 120.26(16) ?
    C10 C11 H11 . . 119.9 ?
    C12 C11 H11 . . 119.9 ?
    C13 C12 C11 . . 120.15(17) ?
    C13 C12 H12 . . 119.9 ?
    C11 C12 H12 . . 119.9 ?
    C14 C13 C12 . . 120.35(16) ?
    C14 C13 H13 . . 119.8 ?
    C12 C13 H13 . . 119.8 ?
    C13 C14 C15 . . 119.68(17) ?
    C13 C14 H14 . . 120.2 ?
    C15 C14 H14 . . 120.2 ?
    C14 C15 C10 . . 120.54(16) ?
    C14 C15 H15 . . 119.7 ?
    C10 C15 H15 . . 119.7 ?
    C17 C16 C21 . . 117.17(14) ?
    C17 C16 C1 . . 119.35(14) ?
    C21 C16 C1 . . 123.45(14) ?
    C18 C17 C16 . . 122.22(15) ?
    C18 C17 H17 . . 118.9 ?
    C16 C17 H17 . . 118.9 ?
    C19 C18 C17 . . 119.66(15) ?
    C19 C18 H18 . . 120.2 ?
    C17 C18 H18 . . 120.2 ?
    O1 C19 C18 . . 124.46(16) ?
    O1 C19 C20 . . 116.26(15) ?
    C18 C19 C20 . . 119.28(14) ?
    C19 C20 C21 . . 120.57(15) ?
    C19 C20 H20 . . 119.7 ?
    C21 C20 H20 . . 119.7 ?
    C20 C21 C16 . . 121.04(15) ?
    C20 C21 H21 . . 119.5 ?
    C16 C21 H21 . . 119.5 ?
    O1 C22 H22A . . 109.5 ?
    O1 C22 H22B . . 109.5 ?
    H22A C22 H22B . . 109.5 ?
    O1 C22 H22C . . 109.5 ?
    H22A C22 H22C . . 109.5 ?
    H22B C22 H22C . . 109.5 ?
    C1 N1 C9 . . 118.39(13) ?
    C19 O1 C22 . . 117.74(14) ?
loop_
    _geom_torsion_atom_site_label_1
    _geom_torsion_atom_site_label_2
    _geom_torsion_atom_site_label_3
    _geom_torsion_atom_site_label_4
    _geom_torsion_site_symmetry_1
    _geom_torsion_site_symmetry_2
    _geom_torsion_site_symmetry_3
    _geom_torsion_site_symmetry_4
    _geom_torsion
    _geom_torsion_publ_flag
    N1 C1 C2 C3 . . . . 0.7(2) ?
    C16 C1 C2 C3 . . . . -176.68(14) ?
    C1 C2 C3 C4 . . . . -2.7(2) ?
    C1 C2 C3 C10 . . . . 176.23(14) ?
    C2 C3 C4 C9 . . . . 2.8(2) ?
    C10 C3 C4 C9 . . . . -176.10(14) ?
    C2 C3 C4 C5 . . . . -175.86(14) ?
    C10 C3 C4 C5 . . . . 5.2(2) ?
    C9 C4 C5 C6 . . . . 2.2(2) ?
    C3 C4 C5 C6 . . . . -179.14(15) ?
    C4 C5 C6 C7 . . . . -0.6(2) ?
    C4 C5 C6 Cl1 . . . . 179.16(11) ?
    C5 C6 C7 C8 . . . . -1.0(3) ?
    Cl1 C6 C7 C8 . . . . 179.27(13) ?
    C6 C7 C8 C9 . . . . 0.9(3) ?
    C7 C8 C9 N1 . . . . -179.24(15) ?
    C7 C8 C9 C4 . . . . 0.7(2) ?
    C5 C4 C9 N1 . . . . 177.71(14) ?
    C3 C4 C9 N1 . . . . -1.0(2) ?
    C5 C4 C9 C8 . . . . -2.2(2) ?
    C3 C4 C9 C8 . . . . 179.04(14) ?
    C2 C3 C10 C11 . . . . 54.3(2) ?
    C4 C3 C10 C11 . . . . -126.74(17) ?
    C2 C3 C10 C15 . . . . -123.02(17) ?
    C4 C3 C10 C15 . . . . 55.9(2) ?
    C15 C10 C11 C12 . . . . -0.1(2) ?
    C3 C10 C11 C12 . . . . -177.51(15) ?
    C10 C11 C12 C13 . . . . 0.2(3) ?
    C11 C12 C13 C14 . . . . -0.1(3) ?
    C12 C13 C14 C15 . . . . -0.2(3) ?
    C13 C14 C15 C10 . . . . 0.3(3) ?
    C11 C10 C15 C14 . . . . -0.2(2) ?
    C3 C10 C15 C14 . . . . 177.21(15) ?
    N1 C1 C16 C17 . . . . -6.4(2) ?
    C2 C1 C16 C17 . . . . 171.08(15) ?
    N1 C1 C16 C21 . . . . 175.34(14) ?
    C2 C1 C16 C21 . . . . -7.2(2) ?
    C21 C16 C17 C18 . . . . 1.4(2) ?
    C1 C16 C17 C18 . . . . -176.93(15) ?
    C16 C17 C18 C19 . . . . 0.6(3) ?
    C17 C18 C19 O1 . . . . 178.35(16) ?
    C17 C18 C19 C20 . . . . -1.8(3) ?
    O1 C19 C20 C21 . . . . -179.09(15) ?
    C18 C19 C20 C21 . . . . 1.0(3) ?
    C19 C20 C21 C16 . . . . 1.0(3) ?
    C17 C16 C21 C20 . . . . -2.2(2) ?
    C1 C16 C21 C20 . . . . 176.10(14) ?
    C2 C1 N1 C9 . . . . 1.2(2) ?
    C16 C1 N1 C9 . . . . 178.68(12) ?
    C8 C9 N1 C1 . . . . 178.93(14) ?
    C4 C9 N1 C1 . . . . -1.0(2) ?
    C18 C19 O1 C22 . . . . -0.6(3) ?
    C20 C19 O1 C22 . . . . 179.54(17) ?
loop_
    _geom_hbond_atom_site_label_D
    _geom_hbond_atom_site_label_H
    _geom_hbond_atom_site_label_A
    _geom_hbond_site_symmetry_A
    _geom_hbond_distance_DH
    _geom_hbond_distance_HA
    _geom_hbond_distance_DA
    _geom_hbond_angle_DHA
    _geom_hbond_publ_flag
    C14 H14 Cg4 1_455 0.93 2.63 3.7695(19) 151 y
    C22 H22B Cg3 1_665 0.96 2.84 3.613(3) 138 y
_iucr_refine_instructions_details
;
TITL MA1 in P2(1)/n
CELL  0.71073  10.5922   8.2883  19.1885   90.000   92.988   90.000
ZERR     4.00   0.0005   0.0003   0.0009    0.000    0.003    0.000
LATT   1
SYMM  1/2 - X, 1/2 + Y, 1/2 - Z
SFAC  C    H    N    O    CL
UNIT  88   64   4    4    4
MERG   2
HTAB C17 N1
FMAP   2
PLAN   20
SIZE     0.34   0.36   0.40
ACTA
BOND   $H
CONF
L.S.   4
TEMP    22.00
WGHT    0.056600    0.661900
EXTI    0.030127
FVAR       0.21709
C1    1    0.106502    0.861729    0.921598    11.00000    0.02947    0.02987 =
         0.03524   -0.00024    0.00240    0.00021
C2    1    0.001308    0.821284    0.876520    11.00000    0.03430    0.03706 =
         0.03178    0.00311    0.00135   -0.00130
AFIX  43
H2    2    0.002030    0.847514    0.829418    11.00000   -1.20000
AFIX   0
C3    1   -0.101384    0.744210    0.901184    11.00000    0.03141    0.03237 =
         0.03371   -0.00107    0.00056   -0.00141
C4    1   -0.097286    0.699435    0.972783    11.00000    0.03136    0.03083 =
         0.03310   -0.00016    0.00338    0.00015
C5    1   -0.193346    0.610423    1.003960    11.00000    0.03238    0.03572 =
         0.04130   -0.00042    0.00375   -0.00195
AFIX  43
H5    2   -0.264061    0.576315    0.977179    11.00000   -1.20000
AFIX   0
C6    1   -0.182073    0.574951    1.072984    11.00000    0.03768    0.03446 =
         0.04422    0.00515    0.01335    0.00258
C7    1   -0.077307    0.622349    1.114779    11.00000    0.04556    0.05022 =
         0.03347    0.00642    0.00591    0.00335
AFIX  43
H7    2   -0.072395    0.597905    1.162145    11.00000   -1.20000
AFIX   0
C8    1    0.018178    0.704999    1.085695    11.00000    0.03957    0.05318 =
         0.03249    0.00262   -0.00027   -0.00240
AFIX  43
H8    2    0.088800    0.735418    1.113433    11.00000   -1.20000
AFIX   0
C9    1    0.011217    0.744914    1.014141    11.00000    0.03156    0.03508 =
         0.03361   -0.00027    0.00301    0.00080
C10   1   -0.214280    0.711655    0.854032    11.00000    0.03280    0.03586 =
         0.03438    0.00451   -0.00018   -0.00659
C11   1   -0.202295    0.629831    0.792051    11.00000    0.03935    0.04849 =
         0.03742   -0.00052    0.00348   -0.00433
AFIX  43
H11   2   -0.123653    0.591137    0.780522    11.00000   -1.20000
AFIX   0
C12   1   -0.306618    0.605219    0.747110    11.00000    0.06158    0.05668 =
         0.03898   -0.00384   -0.00443   -0.01150
AFIX  43
H12   2   -0.298101    0.549665    0.705509    11.00000   -1.20000
AFIX   0
C13   1   -0.422993    0.662632    0.763723    11.00000    0.04840    0.05547 =
         0.05108    0.00773   -0.01693   -0.01267
AFIX  43
H13   2   -0.492944    0.645889    0.733254    11.00000   -1.20000
AFIX   0
C14   1   -0.436530    0.744573    0.825059    11.00000    0.03426    0.04979 =
         0.06378    0.00679   -0.00441   -0.00174
AFIX  43
H14   2   -0.515353    0.783580    0.836098    11.00000   -1.20000
AFIX   0
C15   1   -0.332548    0.768802    0.870288    11.00000    0.03754    0.04483 =
         0.04354   -0.00236    0.00011   -0.00135
AFIX  43
H15   2   -0.341731    0.823804    0.911964    11.00000   -1.20000
AFIX   0
C16   1    0.215249    0.952952    0.896170    11.00000    0.02841    0.03191 =
         0.03686   -0.00084    0.00353    0.00039
C17   1    0.307508    1.009190    0.943653    11.00000    0.04055    0.04587 =
         0.03462    0.00075    0.00386   -0.00935
AFIX  43
H17   2    0.301659    0.984152    0.990619    11.00000   -1.20000
AFIX   0
C18   1    0.408155    1.101364    0.923708    11.00000    0.03808    0.04820 =
         0.04579   -0.00552    0.00426   -0.01189
AFIX  43
H18   2    0.469128    1.136638    0.956881    11.00000   -1.20000
AFIX   0
C19   1    0.417736    1.140799    0.854343    11.00000    0.03490    0.03566 =
         0.04809   -0.00043    0.01394   -0.00240
C20   1    0.328248    1.083547    0.805676    11.00000    0.04146    0.04785 =
         0.03864    0.00347    0.01105   -0.00016
AFIX  43
H20   2    0.334924    1.108227    0.758732    11.00000   -1.20000
AFIX   0
C21   1    0.228873    0.989935    0.826066    11.00000    0.03387    0.04375 =
         0.03683   -0.00024    0.00124   -0.00161
AFIX  43
H21   2    0.170088    0.950922    0.792517    11.00000   -1.20000
AFIX   0
C22   1    0.603947    1.295719    0.877796    11.00000    0.04430    0.06392 =
         0.08043    0.01005    0.00765   -0.01969
AFIX 137
H22A  2    0.563842    1.359397    0.912106    11.00000   -1.50000
H22B  2    0.662245    1.361768    0.853855    11.00000   -1.50000
H22C  2    0.648747    1.207879    0.900380    11.00000   -1.50000
AFIX   0
N1    3    0.110650    0.825803    0.988588    11.00000    0.03105    0.04055 =
         0.03455    0.00116    0.00104   -0.00280
O1    4    0.511230    1.234070    0.829292    11.00000    0.04505    0.06094 =
         0.05995    0.00196    0.01704   -0.01708
CL1   5   -0.301544    0.467900    1.110958    11.00000    0.04946    0.05257 =
         0.06100    0.01438    0.01965   -0.00404
HKLF 4
REM  MA1 in P2(1)/n
REM R1 =  0.0432 for   3244 Fo > 4sig(Fo)  and  0.0592 for all   4148 data
REM    228 parameters refined using      0 restraints
END
WGHT      0.0566      0.6622
REM Highest difference peak  0.289,  deepest hole -0.439,  1-sigma level  0.050
Q1    1  -0.3428  0.4286  1.0746  11.00000  0.05    0.29
Q2    1  -0.1569  0.7231  0.8762  11.00000  0.05    0.25
Q3    1   0.1623  0.9000  0.9044  11.00000  0.05    0.25
Q4    1  -0.1423  0.6550  0.9895  11.00000  0.05    0.24
Q5    1  -0.0538  0.7467  0.9973  11.00000  0.05    0.23
Q6    1   0.0109  0.7359  1.0487  11.00000  0.05    0.22
Q7    1   0.0643  0.8228  0.8967  11.00000  0.05    0.21
Q8    1  -0.1009  0.7061  0.9350  11.00000  0.05    0.20
Q9    1   0.2334  0.9414  0.8633  11.00000  0.05    0.18
Q10   1   0.2779  0.9409  0.9163  11.00000  0.05    0.18
Q11   1   0.0544  0.7907  1.0003  11.00000  0.05    0.18
Q12   1   0.0919  0.8752  0.9540  11.00000  0.05    0.18
Q13   1  -0.2013  0.6217  1.0434  11.00000  0.05    0.17
Q14   1  -0.1767  0.5630  1.0375  11.00000  0.05    0.17
Q15   1   0.3054  1.0021  0.8173  11.00000  0.05    0.17
Q16   1   0.1180  0.8135  0.9426  11.00000  0.05    0.17
Q17   1  -0.3576  0.6653  0.7515  11.00000  0.05    0.17
Q18   1  -0.2552  0.6574  0.7649  11.00000  0.05    0.17
Q19   1  -0.1966  0.7072  0.8153  11.00000  0.05    0.17
Q20   1  -0.1203  0.5922  1.0863  11.00000  0.05    0.17
;
