# Supplementary material for: 6-Chloro-2-(4-meth­oxy­phen­yl)-4-phenyl­quinoline
Source: Acta Crystallogr Sect E Struct Rep Online. 2013 Aug 23;69(Pt 9):o1463. doi: 10.1107/S1600536813023295 (PMC3884500; doi:10.1107/S1600536813023295)
Supplement: Supplementary file 2 [file e-69-o1463-Isup2.hkl]

#
# h,k,l, Fc-squared, Fo-squared, sigma(Fo-squared) and status flag
#
data_I
_shelx_title ' MA1 in P2(1)/n'
_shelx_refln_list_code          4
_shelx_F_calc_maximum      222.70
_exptl_crystal_F_000       720.00
_reflns_d_resolution_high  0.7492
 
loop_
 _symmetry_equiv_pos_as_xyz
 'x, y, z'
 '-x+1/2, y+1/2, -z+1/2'
 '-x, -y, -z'
 'x-1/2, -y-1/2, z-1/2'
 
_cell_length_a    10.5922
_cell_length_b     8.2883
_cell_length_c    19.1885
_cell_angle_alpha  90.000
_cell_angle_beta   92.988
_cell_angle_gamma  90.000
 
_shelx_F_squared_multiplier     1.000
 
loop_
 _refln_index_h
 _refln_index_k
 _refln_index_l
 _refln_F_squared_calc
 _refln_F_squared_meas
 _refln_F_squared_sigma
 _refln_observed_status
   2   0   0      750.90      737.44     27.53 o
   4   0   0       99.52       91.85      3.61 o
   6   0   0       82.09       86.03      4.46 o
   8   0   0      763.45      764.96     13.81 o
  10   0   0     3807.30     3931.89     63.77 o
  12   0   0       24.78       16.98      4.46 o
  14   0   0        0.52       -4.03      4.03 o
   1   1   0      276.40      176.58      5.68 o
   2   1   0      463.59      450.49      4.80 o
   3   1   0       45.61       41.32      0.88 o
   4   1   0     1000.18     1038.32     13.94 o
   5   1   0      505.59      483.74      7.06 o
   6   1   0       56.89       54.70      2.07 o
   7   1   0      132.07      134.97      2.45 o
   8   1   0      279.26      253.89      3.96 o
   9   1   0      504.17      523.88      7.43 o
  10   1   0       29.93       30.52      2.71 o
  11   1   0      116.99      131.82      5.82 o
  12   1   0       15.30       16.28      3.07 o
  13   1   0        1.42       -0.21      2.85 o
  14   1   0       18.20       14.60      3.60 o
   0   2   0     4157.96     4264.66    168.25 o
   1   2   0     4337.74     4446.64     54.95 o
   2   2   0    28921.61    28905.27   1088.43 o
   3   2   0        0.39        0.62      0.85 o
   4   2   0      242.76      256.20      3.64 o
   5   2   0       40.01       46.32      1.63 o
   6   2   0       68.03       60.87      2.06 o
   7   2   0       46.28       42.37      2.06 o
   8   2   0     1461.22     1475.17     20.61 o
   9   2   0       96.56       96.09      3.28 o
  10   2   0        5.54        2.39      1.15 o
  11   2   0      100.76      108.59      4.15 o
  12   2   0      178.11      192.94     13.28 o
  13   2   0        8.36        8.04      3.07 o
   1   3   0      120.94      129.42      1.75 o
   2   3   0      112.44      135.00      1.73 o
   3   3   0      954.77     1004.60     13.83 o
   4   3   0      427.73      423.47      5.69 o
   5   3   0     1960.11     2086.46     53.51 o
   6   3   0      680.18      686.57     12.33 o
   7   3   0      899.66      845.84     12.60 o
   8   3   0      371.73      362.89      7.16 o
   9   3   0        9.97        4.48      1.54 o
  10   3   0       81.27       77.61      3.26 o
  11   3   0       12.12        6.73      1.99 o
  12   3   0        0.24        1.42      2.02 o
  13   3   0        5.14        5.62      3.15 o
   0   4   0      706.65      738.77     10.01 o
   1   4   0      393.16      409.85      4.68 o
   2   4   0       68.45       61.22      1.74 o
   3   4   0      257.33      302.26      6.84 o
   4   4   0     1465.07     1522.07     15.98 o
   5   4   0        3.23        3.55      1.09 o
   6   4   0      410.79      413.36      9.26 o
   7   4   0       36.92       29.57      6.47 o
   8   4   0       56.82       55.87      3.69 o
   9   4   0      106.23      107.49      3.63 o
  10   4   0        3.36        1.84      1.65 o
  11   4   0       38.38       33.95      4.78 o
  12   4   0       12.71       14.40      2.56 o
  13   4   0        0.48        6.58      4.67 o
   1   5   0      225.81      205.50      2.78 o
   2   5   0      596.88      619.93      6.97 o
   3   5   0      396.48      388.67      4.37 o
   4   5   0       17.68       17.37      1.06 o
   5   5   0        2.46        4.94      1.21 o
   6   5   0      120.51       99.58      7.36 o
   7   5   0      159.34      155.57      4.14 o
   8   5   0      198.95      197.06      4.91 o
   9   5   0        0.54       -1.50      1.50 o
  10   5   0        0.29       -0.39      1.69 o
  11   5   0       25.33       23.34      4.46 o
  12   5   0      114.84      138.45      9.66 o
   0   6   0       38.49       39.23      1.51 o
   1   6   0      286.94      283.92      3.32 o
   2   6   0       16.14       18.34      1.20 o
   3   6   0       71.25       76.15      1.89 o
   4   6   0        3.47        1.47      1.51 o
   5   6   0       92.33       73.71      3.31 o
   6   6   0      165.61      168.53      4.33 o
   7   6   0      210.70      215.73      6.20 o
   8   6   0       14.33       11.87      2.32 o
   9   6   0       71.74       72.83      4.28 o
  10   6   0        9.55       10.38      2.54 o
  11   6   0       30.79       31.83      5.09 o
   1   7   0      231.00      242.81      3.28 o
   2   7   0       20.94       22.65      2.24 o
   3   7   0       18.66       16.68      1.57 o
   4   7   0       53.05       49.38      3.68 o
   5   7   0       30.51       26.10      2.39 o
   6   7   0       38.94       38.93      6.16 o
   7   7   0       26.86       22.75      2.60 o
   8   7   0        9.01        9.53      2.40 o
   9   7   0       10.84        7.11      2.55 o
  10   7   0       33.59       43.14      4.78 o
   0   8   0      178.08      166.12      5.42 o
   1   8   0       91.33       96.06      2.32 o
   2   8   0        2.52        0.53      0.94 o
   3   8   0      118.12      119.43      4.12 o
   4   8   0        0.85       -1.59      1.59 o
   5   8   0        3.89        0.55      1.88 o
   6   8   0        5.55        2.27      2.08 o
   7   8   0       83.80       84.83      4.69 o
   8   8   0       11.05       12.68      2.75 o
   9   8   0       67.15       79.06      5.10 o
   1   9   0      246.17      242.48      5.80 o
   2   9   0        9.12        5.01      1.38 o
   3   9   0       13.94       15.30      1.44 o
   4   9   0       62.47       66.02      3.66 o
   5   9   0       38.11       41.22      5.41 o
   6   9   0       10.39        9.87      2.55 o
   7   9   0       18.01       18.26      2.98 o
   8   9   0        7.39        6.91      3.18 o
   0  10   0        5.37        4.67      4.03 o
   1  10   0        6.33        9.04      3.61 o
   2  10   0       15.82       14.36      3.37 o
   3  10   0        0.01       -1.91      4.03 o
   4  10   0        0.28       -0.40      1.88 o
   5  10   0       14.17       12.52      2.76 o
 -13   0   1        0.27        0.42      3.82 o
 -11   0   1        5.44       -3.18      3.18 o
  -9   0   1     1525.05     1630.56     27.69 o
  -7   0   1      119.05      108.93      3.10 o
  -5   0   1       28.03       17.38      2.44 o
  -3   0   1     4562.76     4840.22     61.38 o
   3   0   1      141.34      135.61      3.01 o
   5   0   1      547.92      496.18     12.84 o
   7   0   1       63.89       72.83      4.67 o
   9   0   1      354.80      354.76     16.92 o
  11   0   1        0.78        0.42      3.61 o
  13   0   1        0.00       -3.61      3.61 o
 -14   1   1       10.90        7.97      3.37 o
 -13   1   1        0.38       -1.29      2.62 o
 -12   1   1       17.51       12.40      2.99 o
 -11   1   1      319.69      341.65      8.63 o
 -10   1   1      511.38      533.83     14.67 o
  -9   1   1     2179.63     2201.30     31.37 o
  -8   1   1     1015.27     1006.38     11.10 o
  -7   1   1       55.64       52.73      1.59 o
  -6   1   1     1308.95     1351.19     15.83 o
  -5   1   1       31.86       30.91      1.07 o
  -4   1   1      740.30      802.42     11.00 o
  -3   1   1        3.75        6.27      0.36 o
  -2   1   1     2094.24     2118.53     25.60 o
  -1   1   1      184.44      136.92      3.11 o
   0   1   1       25.51       10.41      0.64 o
   1   1   1     5011.50     3903.80    148.76 o
   2   1   1       88.34       78.12      1.35 o
   3   1   1        0.24       -0.34      0.34 o
   4   1   1     2291.66     2290.76     35.66 o
   5   1   1       15.42       10.90      3.23 o
   6   1   1       16.55        8.84      0.97 o
   7   1   1      111.47      106.76      2.37 o
   8   1   1       96.01       88.96      7.12 o
   9   1   1       17.19       16.55      3.15 o
  10   1   1      152.67      150.29      3.38 o
  11   1   1       70.07       73.97      5.03 o
  12   1   1        6.77       10.01      2.84 o
  13   1   1        4.23        1.91      2.85 o
 -13   2   1       37.02       41.76      4.46 o
 -12   2   1      165.39      181.50      7.21 o
 -11   2   1      381.76      410.51      8.00 o
 -10   2   1      154.40      160.66      4.50 o
  -9   2   1       18.11       12.13      1.53 o
  -8   2   1      116.46      101.84      8.13 o
  -7   2   1       64.24       60.39      2.31 o
  -6   2   1       50.00       55.74      2.06 o
  -5   2   1      783.16      742.88     10.60 o
  -4   2   1       83.00       81.61      1.35 o
  -3   2   1      145.59      135.31      1.95 o
  -2   2   1    24522.21    26421.10    909.94 o
  -1   2   1    28487.57    27552.69   1221.24 o
   0   2   1     2893.72     2832.64     28.16 o
   1   2   1     4296.89     4099.93     36.88 o
   2   2   1     6493.46     6615.91    132.36 o
   3   2   1       60.66       54.20      1.04 o
   4   2   1      186.47      185.81      2.90 o
   5   2   1        0.30       -0.81      0.81 o
   6   2   1       27.56       17.93      1.32 o
   7   2   1      371.90      361.23      6.04 o
   8   2   1     2358.79     2467.04     38.55 o
   9   2   1      899.32      924.97     15.82 o
  10   2   1        0.74       -0.55      1.30 o
  11   2   1       23.46       22.55      2.51 o
  12   2   1       89.15       91.04      5.40 o
  13   2   1       36.02       37.22      4.04 o
 -13   3   1        7.95        4.28      5.52 o
 -12   3   1       13.72       20.15      2.46 o
 -11   3   1        8.42        8.68      2.02 o
 -10   3   1        5.36        9.95      1.80 o
  -9   3   1      319.55      328.99      7.56 o
  -8   3   1      100.61       98.63      6.53 o
  -7   3   1       98.48       91.49      2.96 o
  -6   3   1      330.72      319.22      6.39 o
  -5   3   1      239.73      251.52      4.58 o
  -4   3   1       97.25      106.21      2.84 o
  -3   3   1      537.45      492.40      5.76 o
  -2   3   1     1577.91     1659.43     14.70 o
  -1   3   1       11.73       15.26      0.60 o
   0   3   1       50.39       45.06      1.02 o
   1   3   1      107.43      109.00      1.57 o
   2   3   1      212.90      181.19      2.12 o
   3   3   1      116.11      107.73      2.03 o
   4   3   1      349.50      416.06      4.86 o
   5   3   1       90.97      110.46      2.73 o
   6   3   1        4.49        0.48      0.97 o
   7   3   1      116.01      120.51      2.79 o
   8   3   1      387.68      372.82      6.98 o
   9   3   1       77.83       73.51      3.08 o
  10   3   1      121.53      129.79      4.00 o
  11   3   1       14.93       12.88      2.80 o
  12   3   1       19.23       21.41      2.43 o
  13   3   1       91.72      103.22      6.11 o
 -13   4   1      237.64      249.92     12.11 o
 -12   4   1        2.60        0.47      2.14 o
 -11   4   1      122.29      132.20      4.58 o
 -10   4   1       58.64       61.84      4.04 o
  -9   4   1      142.90      140.37      4.17 o
  -8   4   1       31.51       27.98      2.08 o
  -7   4   1        3.60       -1.18      4.14 o
  -6   4   1      276.54      263.14      5.77 o
  -5   4   1      332.93      342.21      5.86 o
  -4   4   1      832.48      832.77      9.20 o
  -3   4   1     7107.55     7269.61    119.00 o
  -2   4   1        2.20        0.00      0.37 o
  -1   4   1      385.92      362.09      4.23 o
   0   4   1      281.11      252.83      3.10 o
   1   4   1        0.07        0.16      0.18 o
   2   4   1       32.51       35.38      1.04 o
   3   4   1      267.80      260.15      6.43 o
   4   4   1     1080.46     1142.10     12.30 o
   5   4   1      540.29      527.98      6.25 o
   6   4   1     2463.90     2498.30     43.62 o
   7   4   1      245.66      247.59      8.22 o
   8   4   1       50.68       44.87      3.97 o
   9   4   1       12.71        7.80      1.68 o
  10   4   1        9.81        9.51      1.77 o
  11   4   1        2.00        0.35      2.39 o
  12   4   1        3.13        2.31      2.92 o
  13   4   1        6.86        2.22      3.14 o
 -12   5   1        7.11       10.29      2.85 o
 -11   5   1        1.30       -2.17      2.17 o
 -10   5   1       25.27       24.44      3.71 o
  -9   5   1        0.55       -1.48      1.50 o
  -8   5   1        0.95       -1.38      1.38 o
  -7   5   1      349.14      347.22      6.58 o
  -6   5   1       13.25        7.73      1.73 o
  -5   5   1       15.40       10.57      1.05 o
  -4   5   1      586.58      595.91      6.37 o
  -3   5   1       60.84       68.89      1.78 o
  -2   5   1     1237.85     1299.78     13.65 o
  -1   5   1        8.47        4.94      0.58 o
   0   5   1        3.49        4.22      0.41 o
   1   5   1      144.63      134.24      2.05 o
   2   5   1      128.03      129.57      2.15 o
   3   5   1      977.45     1006.65     10.93 o
   4   5   1       96.64       93.29      2.29 o
   5   5   1      344.71      336.37      5.99 o
   6   5   1      841.85      833.00     10.62 o
   7   5   1       36.94       34.17      2.35 o
   8   5   1       23.83       19.11      1.98 o
   9   5   1       41.78       41.01      2.65 o
  10   5   1       17.14       15.90      2.12 o
  11   5   1       51.71       55.83      6.37 o
  12   5   1        1.11       -3.18      3.61 o
 -11   6   1       48.79       66.22      6.79 o
 -10   6   1        3.06       -0.20      2.17 o
  -9   6   1       13.55       13.57      2.47 o
  -8   6   1       33.67       26.72      2.77 o
  -7   6   1       58.75       52.35      3.66 o
  -6   6   1       78.05       69.46      3.72 o
  -5   6   1      359.68      341.63      5.51 o
  -4   6   1      631.84      598.79      7.98 o
  -3   6   1      141.48      134.14      2.51 o
  -2   6   1       99.13      100.79      2.04 o
  -1   6   1       63.73       65.09      2.01 o
   0   6   1        3.19        3.21      0.49 o
   1   6   1      196.48      205.96      3.39 o
   2   6   1       31.90       40.89      1.36 o
   3   6   1       50.09       50.45      1.63 o
   4   6   1      406.38      411.68      5.22 o
   5   6   1      101.02       93.61      5.94 o
   6   6   1       36.74       29.91      1.72 o
   7   6   1       20.96       17.51      2.39 o
   8   6   1      141.01      143.50      6.69 o
   9   6   1       12.46        6.37      2.32 o
  10   6   1        9.57       12.46      2.65 o
  11   6   1        0.20       -2.76      3.61 o
 -10   7   1       58.30       75.01      4.88 o
  -9   7   1      165.50      160.01      6.69 o
  -8   7   1       13.84       13.78      2.47 o
  -7   7   1        4.20        4.46      2.08 o
  -6   7   1       17.21       14.82      2.24 o
  -5   7   1        3.59        3.26      1.55 o
  -4   7   1       20.52       14.82      1.77 o
  -3   7   1       21.20       15.76      1.61 o
  -2   7   1        7.05        6.57      0.97 o
  -1   7   1      671.17      687.27      7.05 o
   0   7   1      369.95      362.31      4.12 o
   1   7   1      880.47      901.76      9.00 o
   2   7   1        0.67        0.30      0.80 o
   3   7   1       22.51       18.89      1.90 o
   4   7   1      178.01      165.21      4.95 o
   5   7   1        0.97        0.50      2.02 o
   6   7   1       52.12       51.05      3.52 o
   7   7   1        0.27       -0.61      1.84 o
   8   7   1       10.04        5.31      2.55 o
   9   7   1       92.24       96.68      5.18 o
  10   7   1       59.98       74.32      4.88 o
  -9   8   1        0.79        5.74      2.75 o
  -8   8   1        7.36        5.26      2.47 o
  -7   8   1       24.68       23.45      2.96 o
  -6   8   1       31.37       29.32      2.98 o
  -5   8   1       50.16       43.59      3.26 o
  -4   8   1        0.79       -1.05      1.39 o
  -3   8   1        2.34        1.46      1.47 o
  -2   8   1        5.83        3.63      0.99 o
  -1   8   1        1.13        0.44      0.88 o
   0   8   1        0.55        0.70      0.88 o
   1   8   1       39.58       43.28      1.70 o
   2   8   1        0.18       -0.90      0.90 o
   3   8   1       41.66       30.24      2.67 o
   4   8   1       35.56       33.60      2.79 o
   5   8   1        0.48       -2.65      2.65 o
   6   8   1       46.07       40.38      3.31 o
   7   8   1       37.52       33.49      4.35 o
   8   8   1       43.56       45.42      3.72 o
   9   8   1        1.92       -1.56      2.62 o
  -8   9   1       17.05       21.77      3.29 o
  -7   9   1       13.07       16.05      2.90 o
  -6   9   1        0.52       -0.36      2.24 o
  -5   9   1       22.47       17.98      2.54 o
  -4   9   1        1.03        0.40      1.59 o
  -3   9   1        8.31        8.65      1.37 o
  -2   9   1       14.07       14.66      1.33 o
  -1   9   1       64.36       61.86      2.10 o
   0   9   1       45.32       37.57      3.55 o
   1   9   1      101.32      104.76      3.94 o
   2   9   1        7.85        6.58      1.67 o
   3   9   1       71.12       75.64      3.62 o
   4   9   1        0.03       -1.31      1.31 o
   5   9   1        1.86        2.46      1.96 o
   6   9   1       11.43       13.27      2.51 o
   7   9   1        3.71        3.80      2.45 o
   8   9   1        3.61        4.30      2.75 o
  -4  10   1       67.41       85.55      8.28 o
  -3  10   1        9.21        9.88      3.22 o
  -2  10   1       44.85       42.60      4.35 o
  -1  10   1        1.80        3.50      2.85 o
   0  10   1       30.53       30.57      4.05 o
   1  10   1        4.85        8.92      3.07 o
   2  10   1        9.85        8.91      4.67 o
   3  10   1        2.55        0.44      2.02 o
   4  10   1        0.11       -1.44      1.99 o
   5  10   1        5.61        5.52      2.55 o
 -14   0   2      144.65      159.50     10.19 o
 -12   0   2       96.01      112.33      8.07 o
 -10   0   2      316.29      308.91      9.47 o
  -8   0   2       25.35       24.12      1.99 o
  -6   0   2      469.30      470.55      8.74 o
  -4   0   2     4870.90     5150.49     81.76 o
  -2   0   2      498.20      498.41      5.85 o
   2   0   2       72.36       56.16      1.65 o
   4   0   2       85.44       54.83      2.98 o
   6   0   2      754.42      726.10     18.43 o
   8   0   2      662.81      665.24     18.37 o
  10   0   2      435.17      427.23     16.61 o
  12   0   2      171.73      183.77      9.99 o
 -14   1   2        8.99        9.87      3.45 o
 -13   1   2       12.43        9.23      3.00 o
 -12   1   2        6.04        3.24      2.75 o
 -11   1   2        4.78        3.14      1.51 o
 -10   1   2      494.68      519.24     12.30 o
  -9   1   2       30.00       39.55     11.25 o
  -8   1   2        0.16       -0.11      1.12 o
  -7   1   2     1296.09     1362.33     16.19 o
  -6   1   2       66.68       68.67      1.75 o
  -5   1   2      842.63      949.49     11.39 o
  -4   1   2       16.09       16.60      1.01 o
  -3   1   2      187.17      177.87      1.89 o
  -2   1   2     6875.24     7195.09     93.65 o
  -1   1   2     1521.24     1359.21     18.70 o
   0   1   2      462.63      402.52      9.70 o
   1   1   2        0.50       -0.13      0.13 o
   2   1   2     1157.58     1165.10     11.62 o
   3   1   2      866.45      864.71      8.90 o
   4   1   2       64.51       68.24      9.77 o
   5   1   2        5.14        2.33      1.20 o
   6   1   2       14.93        3.80      1.27 o
   7   1   2      193.43      210.88      3.87 o
   8   1   2      111.42      103.67      6.26 o
   9   1   2       92.63       96.90      3.69 o
  10   1   2      241.37      247.80      5.36 o
  11   1   2       28.49       33.85      3.45 o
  12   1   2      105.27      100.81      5.47 o
  13   1   2        3.04        2.76      2.99 o
 -13   2   2       48.76       47.87      4.41 o
 -12   2   2       14.66       16.44      3.22 o
 -11   2   2      162.47      186.43      6.59 o
 -10   2   2      253.28      287.46      6.72 o
  -9   2   2       23.81       18.37      1.87 o
  -8   2   2      115.96      104.65      7.02 o
  -7   2   2      430.79      430.39     11.57 o
  -6   2   2      312.30      292.11      5.08 o
  -5   2   2      175.93      209.09      3.16 o
  -4   2   2       93.41       64.30      1.13 o
  -3   2   2       94.17      107.07      1.67 o
  -2   2   2      435.68      402.24      5.42 o
  -1   2   2     8449.62     8287.28    230.61 o
   0   2   2       19.90       15.43      0.71 o
   1   2   2     5158.22     5009.18     48.73 o
   2   2   2     2931.24     3022.56     27.19 o
   3   2   2      164.96      160.48      2.23 o
   4   2   2     1347.81     1333.74     17.85 o
   5   2   2      579.73      630.91      9.22 o
   6   2   2       26.30       20.09      1.62 o
   7   2   2        3.96        3.34      1.14 o
   8   2   2      881.22      881.87     13.07 o
   9   2   2       30.18       22.55      1.79 o
  10   2   2      125.28      133.49      3.93 o
  11   2   2       83.24       78.01      5.16 o
  12   2   2       68.98       69.00      5.18 o
  13   2   2        3.36        0.40      4.67 o
 -13   3   2       28.46       38.01      4.19 o
 -12   3   2      294.13      311.72     13.63 o
 -11   3   2      268.48      276.46      7.70 o
 -10   3   2       70.80       74.25      3.84 o
  -9   3   2      577.40      609.13     10.03 o
  -8   3   2        2.15       -1.47      2.76 o
  -7   3   2       10.22        3.20      2.50 o
  -6   3   2        8.56        6.51      0.55 o
  -5   3   2        2.89        3.32      0.77 o
  -4   3   2     5064.85     5587.67     81.08 o
  -3   3   2     1518.54     1640.16     15.24 o
  -2   3   2      276.19      281.38      2.69 o
  -1   3   2     1832.44     1804.00     16.46 o
   0   3   2      381.65      438.25      4.90 o
   1   3   2     1008.16      970.52     10.07 o
   2   3   2       10.00        7.45      0.42 o
   3   3   2       14.87       23.47      0.87 o
   4   3   2        4.40        3.99      0.50 o
   5   3   2        1.90        1.34      0.84 o
   6   3   2     1143.51     1228.03     18.35 o
   7   3   2        0.09        1.30      1.15 o
   8   3   2      688.16      699.27     10.88 o
   9   3   2       68.48       67.38      3.00 o
  10   3   2       52.02       53.00      2.93 o
  11   3   2       59.35       73.81      4.88 o
  12   3   2       22.14       18.42      3.37 o
  13   3   2        0.31        3.18      2.96 o
 -13   4   2       29.46       26.10      5.52 o
 -12   4   2      105.43      128.98      4.99 o
 -11   4   2       13.78       14.28      2.24 o
 -10   4   2       31.07       26.05      4.04 o
  -9   4   2       24.86       20.96      1.99 o
  -8   4   2      211.02      192.38      7.47 o
  -7   4   2       97.11       88.61      3.06 o
  -6   4   2      254.50      235.77      6.01 o
  -5   4   2      532.95      547.70      7.34 o
  -4   4   2       69.44       60.49      1.65 o
  -3   4   2     5791.98     6027.74     83.20 o
  -2   4   2       32.65       42.46      3.50 o
  -1   4   2        0.09        0.45      0.53 o
   0   4   2      171.29      185.61      2.71 o
   1   4   2       64.89       70.01      3.71 o
   2   4   2      329.69      327.31      4.00 o
   3   4   2     2241.78     2348.50     26.38 o
   4   4   2      204.16      222.79      3.16 o
   5   4   2      166.53      168.94      2.85 o
   6   4   2       51.21       55.20      4.85 o
   7   4   2     2018.31     2050.89     24.42 o
   8   4   2       12.41        8.38      2.38 o
   9   4   2        2.47        1.65      1.46 o
  10   4   2       16.78       14.87      2.03 o
  11   4   2       27.39       28.85      3.44 o
  12   4   2       56.45       57.85      4.86 o
  13   4   2        6.54        5.30      4.46 o
 -12   5   2       28.69       36.38      5.09 o
 -11   5   2        1.03        5.17      2.39 o
 -10   5   2        9.09       11.47      2.32 o
  -9   5   2        4.34        1.67      1.58 o
  -8   5   2      206.41      201.16      5.49 o
  -7   5   2       78.76       72.68      3.14 o
  -6   5   2      136.50      124.33      4.35 o
  -5   5   2       56.01       54.97      2.08 o
  -4   5   2       20.78       13.35      0.93 o
  -3   5   2       47.27       47.08      1.57 o
  -2   5   2     1647.06     1767.93     18.26 o
  -1   5   2       32.24       42.98      3.34 o
   0   5   2      902.31      961.58     11.80 o
   1   5   2        0.42       -0.33      0.33 o
   2   5   2      176.80      173.23      2.46 o
   3   5   2        6.25       11.21      0.96 o
   4   5   2      155.66      167.44      2.87 o
   5   5   2      205.51      223.29      3.42 o
   6   5   2      433.64      430.53      6.17 o
   7   5   2       61.50       58.46      3.28 o
   8   5   2      491.26      504.62      8.91 o
   9   5   2        3.80        2.73      1.69 o
  10   5   2        1.52       -0.87      1.59 o
  11   5   2        7.05        7.64      4.03 o
  12   5   2        0.93       -3.61      3.61 o
 -11   6   2       15.86       26.60      6.05 o
 -10   6   2       33.41       29.45      3.07 o
  -9   6   2        0.02       -0.67      2.02 o
  -8   6   2       43.28       38.45      3.21 o
  -7   6   2       63.99       56.94      3.53 o
  -6   6   2      224.87      212.19      6.08 o
  -5   6   2     1295.28     1275.93     18.67 o
  -4   6   2      451.82      430.18      5.00 o
  -3   6   2        2.14        1.32      0.82 o
  -2   6   2        1.81        1.93      0.67 o
  -1   6   2       10.07       11.03      0.81 o
   0   6   2       12.12        6.96      0.94 o
   1   6   2       10.89       14.85      0.90 o
   2   6   2       36.56       37.51      1.13 o
   3   6   2       47.17       46.28      1.67 o
   4   6   2        9.10        9.04      1.94 o
   5   6   2     1688.85     1752.06     20.84 o
   6   6   2       88.75       74.78      5.23 o
   7   6   2       24.68       17.45      2.32 o
   8   6   2       38.98       35.65      3.07 o
   9   6   2       19.76       19.94      2.86 o
  10   6   2       33.36       31.62      3.22 o
  11   6   2        5.77        5.09      3.61 o
 -10   7   2       66.86       93.62      7.22 o
  -9   7   2        7.80        8.93      2.62 o
  -8   7   2        7.31       11.38      2.45 o
  -7   7   2        1.24        0.88      1.93 o
  -6   7   2       53.60       58.72      4.14 o
  -5   7   2       24.21       16.73      1.89 o
  -4   7   2       32.08       35.00      2.34 o
  -3   7   2        0.25       -1.19      1.21 o
  -2   7   2       12.47        9.77      1.01 o
  -1   7   2        7.18        6.91      2.44 o
   0   7   2      636.38      634.51      8.61 o
   1   7   2       46.22       45.47      5.61 o
   2   7   2      164.86      166.86      2.67 o
   3   7   2        2.68        2.11      1.80 o
   4   7   2      406.69      409.31     12.99 o
   5   7   2      107.83       91.76      6.15 o
   6   7   2       33.67       31.97      2.75 o
   7   7   2        1.11       -0.33      2.86 o
   8   7   2        3.24        0.78      2.17 o
   9   7   2        7.31        2.64      2.47 o
  10   7   2       89.94       87.68      5.33 o
  -9   8   2      132.80      144.83     12.74 o
  -8   8   2        9.34        7.28      2.69 o
  -7   8   2      208.32      199.82     13.28 o
  -6   8   2       12.76       11.47      3.29 o
  -5   8   2       97.12       96.67      3.76 o
  -4   8   2        2.90        2.40      1.52 o
  -3   8   2      125.27      134.76      3.91 o
  -2   8   2       20.91       18.51      1.22 o
  -1   8   2        4.22        3.63      0.83 o
   0   8   2       21.61       20.75      1.81 o
   1   8   2      129.50      141.43      3.91 o
   2   8   2        0.16        0.32      0.96 o
   3   8   2      363.86      377.27      6.45 o
   4   8   2       19.50       14.18      2.15 o
   5   8   2       24.83       22.05      3.26 o
   6   8   2       24.85       19.23      2.55 o
   7   8   2       40.40       39.02      3.26 o
   8   8   2        8.74        5.56      2.47 o
   9   8   2       12.92       14.88      3.05 o
  -8   9   2       21.66       29.70      3.47 o
  -7   9   2       18.37       13.00      2.75 o
  -6   9   2        3.08        2.44      2.24 o
  -5   9   2        6.39        1.36      2.12 o
  -4   9   2       52.72       50.15      3.44 o
  -3   9   2       64.46       66.99      2.46 o
  -2   9   2       60.58       57.09      2.11 o
  -1   9   2       92.78       93.07      4.47 o
   0   9   2      238.39      238.41      5.50 o
   1   9   2        0.02       -1.49      1.49 o
   2   9   2      180.26      185.55      5.57 o
   3   9   2       10.78        7.88      2.02 o
   4   9   2        0.23       -1.16      1.16 o
   5   9   2        0.68       -1.92      1.92 o
   6   9   2        0.24       -2.04      2.04 o
   7   9   2        0.12        1.95      2.39 o
   8   9   2       22.54       25.89      5.52 o
  -5  10   2        0.03        1.70      2.55 o
  -4  10   2       26.16       26.28      2.42 o
  -3  10   2        2.18        0.39      2.75 o
  -2  10   2       10.20        8.70      3.82 o
  -1  10   2        9.50        8.31      3.07 o
   0  10   2        1.47       -0.42      4.03 o
   1  10   2       41.18       45.52      3.28 o
   2  10   2        0.37        0.64      1.90 o
   3  10   2        5.46        1.44      2.33 o
   4  10   2        2.79       -0.64      2.33 o
   5  10   2        7.55        2.33      2.55 o
 -13   0   3        8.42        6.37      4.46 o
 -11   0   3       81.79       72.83      6.37 o
  -9   0   3     1177.62     1199.27     32.28 o
  -7   0   3       24.68       16.04      1.28 o
  -5   0   3      572.99      711.77     12.26 o
  -3   0   3      213.30      207.69      2.57 o
  -1   0   3       68.74       62.26      1.22 o
   1   0   3    49595.22    44265.59    670.55 o
   3   0   3     1075.99     1107.34     17.83 o
   5   0   3        0.19       -1.49      1.49 o
   7   0   3      618.92      658.77     17.74 o
   9   0   3     1819.00     1916.46     45.73 o
  11   0   3      692.01      718.25     21.76 o
  13   0   3      159.35      187.99     10.62 o
 -14   1   3        8.82        9.46      3.29 o
 -13   1   3        7.99        4.17      2.97 o
 -12   1   3      103.11      105.34      5.48 o
 -11   1   3        2.64       -0.77      2.92 o
 -10   1   3        0.33        1.73      4.11 o
  -9   1   3      170.44      149.42     11.52 o
  -8   1   3        0.02        0.49      1.12 o
  -7   1   3      187.85      215.91      4.39 o
  -6   1   3      539.03      537.97      8.22 o
  -5   1   3     2322.30     2621.50     29.77 o
  -4   1   3      466.73      465.38      5.24 o
  -3   1   3      410.09      415.79      3.93 o
  -2   1   3      260.77      249.95      2.20 o
  -1   1   3     7208.09     6882.98    109.72 o
   0   1   3       58.54       69.02      0.75 o
   1   1   3       75.89       63.69      0.80 o
   2   1   3      409.09      433.06      4.68 o
   3   1   3      605.81      645.41      7.70 o
   4   1   3     2431.24     2570.57     40.02 o
   5   1   3     2966.03     3245.75     50.47 o
   6   1   3      181.06      161.58      4.50 o
   7   1   3      174.75      183.01      5.26 o
   8   1   3      188.01      185.06      5.23 o
   9   1   3      480.26      489.22     11.00 o
  10   1   3      189.04      210.90     10.63 o
  11   1   3      102.32      118.76      5.63 o
  12   1   3       18.22       20.37      3.30 o
  13   1   3        4.58        4.64      3.07 o
 -13   2   3       65.42       75.20      5.40 o
 -12   2   3       64.97       54.54      4.43 o
 -11   2   3      384.84      397.42     10.06 o
 -10   2   3      103.45      111.75      3.81 o
  -9   2   3      171.63      157.06      5.51 o
  -8   2   3        9.42        5.55      3.06 o
  -7   2   3      579.33      563.87      8.92 o
  -6   2   3       24.37       20.80      2.24 o
  -5   2   3      294.79      298.78      3.39 o
  -4   2   3      177.07      206.60      2.50 o
  -3   2   3      144.75      154.51      2.00 o
  -2   2   3      118.24      100.64      1.31 o
  -1   2   3    30361.16    27695.46    875.55 o
   0   2   3     8405.72     7975.16     99.77 o
   1   2   3      898.60      901.80      9.10 o
   2   2   3      380.54      366.43      4.08 o
   3   2   3     1470.42     1525.49     17.21 o
   4   2   3      293.94      296.62      7.46 o
   5   2   3       39.99       28.31      2.09 o
   6   2   3      605.53      614.86     14.86 o
   7   2   3       40.67       38.53      2.84 o
   8   2   3       31.80       26.38      2.03 o
   9   2   3      573.40      590.72     12.41 o
  10   2   3        2.21        1.49      2.17 o
  11   2   3      188.38      206.98      7.65 o
  12   2   3       10.06        8.49      3.00 o
  13   2   3        5.24       -0.39      2.92 o
 -13   3   3      107.87      135.82      6.68 o
 -12   3   3       51.61       55.20      3.51 o
 -11   3   3       55.60       71.07      5.11 o
 -10   3   3       58.94       67.45      3.29 o
  -9   3   3       48.54       37.85      2.52 o
  -8   3   3        0.05       -1.18      1.18 o
  -7   3   3        0.22       -2.33      2.33 o
  -6   3   3       43.74       48.92      1.50 o
  -5   3   3       80.13       66.92      1.75 o
  -4   3   3      797.36      827.05      8.22 o
  -3   3   3     3162.22     3467.50     36.26 o
  -2   3   3      424.43      495.91      7.30 o
  -1   3   3     1132.30     1169.04     10.96 o
   0   3   3       34.44       33.49      1.01 o
   1   3   3      619.67      641.23      7.63 o
   2   3   3       91.81      110.97      1.54 o
   3   3   3        8.76        9.99      0.65 o
   4   3   3       51.83       43.93      1.22 o
   5   3   3        5.34        9.68      2.78 o
   6   3   3     1285.99     1391.95     33.99 o
   7   3   3      335.25      345.27      6.34 o
   8   3   3      263.83      275.39      5.65 o
   9   3   3        3.95        2.28      2.02 o
  10   3   3       24.11       24.39      2.13 o
  11   3   3        0.01       -1.67      2.47 o
  12   3   3        6.41        5.09      3.61 o
  13   3   3        0.17        0.64      3.00 o
 -13   4   3       81.76       95.96      8.28 o
 -12   4   3       15.41       21.54      2.68 o
 -11   4   3       29.28       25.85      2.49 o
 -10   4   3      108.72      105.58      4.02 o
  -9   4   3       12.35       10.48      1.83 o
  -8   4   3        0.04       -1.04      1.30 o
  -7   4   3       52.09       48.03      1.99 o
  -6   4   3        2.39       -0.52      1.19 o
  -5   4   3      339.35      332.93      5.13 o
  -4   4   3       49.76       67.05      1.63 o
  -3   4   3     5330.02     5646.02     53.14 o
  -2   4   3     1694.36     1802.83     17.08 o
  -1   4   3     2224.12     2385.89     21.83 o
   0   4   3      888.60      868.19      9.37 o
   1   4   3       79.85       57.49      1.35 o
   2   4   3        6.27       11.61      0.84 o
   3   4   3      240.14      235.81      3.38 o
   4   4   3        7.21        3.72      0.63 o
   5   4   3       58.29       68.42      1.70 o
   6   4   3        3.38        2.30      1.54 o
   7   4   3      902.66      890.16     15.85 o
   8   4   3       31.62       25.62      1.98 o
   9   4   3        3.69        0.61      1.53 o
  10   4   3       15.15       13.75      2.05 o
  11   4   3        8.42       10.65      2.99 o
  12   4   3        1.03       -1.70      2.70 o
 -12   5   3       64.79       78.50      8.70 o
 -11   5   3      250.28      279.67      8.10 o
 -10   5   3       58.91       56.37      3.90 o
  -9   5   3       92.05      104.11      4.01 o
  -8   5   3       62.70       73.67      3.13 o
  -7   5   3       23.43       21.40      1.84 o
  -6   5   3       27.86       26.21      1.62 o
  -5   5   3      242.78      248.37      3.70 o
  -4   5   3      196.34      201.14      2.86 o
  -3   5   3      140.07      139.61      2.89 o
  -2   5   3     1796.65     1901.02     19.63 o
  -1   5   3     1373.84     1379.08     14.43 o
   0   5   3      120.05      114.90      2.53 o
   1   5   3       24.15       28.78      1.31 o
   2   5   3       10.74        9.63      0.81 o
   3   5   3       59.51       53.09      1.63 o
   4   5   3       14.87       12.80      1.37 o
   5   5   3       53.46       44.96      1.87 o
   6   5   3      136.79      140.29      4.78 o
   7   5   3       96.23       90.20      2.90 o
   8   5   3      256.66      250.62      5.79 o
   9   5   3       20.37       18.05      2.12 o
  10   5   3        5.56        2.95      1.86 o
  11   5   3        9.41        4.24      3.61 o
  12   5   3       11.43       12.94      4.46 o
 -11   6   3       16.67       18.64      3.14 o
 -10   6   3      129.02      153.97      5.93 o
  -9   6   3       21.40       18.88      2.70 o
  -8   6   3      199.53      205.02      9.35 o
  -7   6   3       60.70       49.99      3.57 o
  -6   6   3       56.49       62.41      2.88 o
  -5   6   3      578.11      535.56      9.22 o
  -4   6   3      792.66      781.32      9.16 o
  -3   6   3      224.20      235.43      3.61 o
  -2   6   3      325.30      325.25      4.32 o
  -1   6   3      437.70      463.46      5.61 o
   0   6   3      287.99      299.65      4.74 o
   1   6   3        1.96        1.08      0.59 o
   2   6   3      375.31      380.75      5.24 o
   3   6   3        5.42        5.56      1.45 o
   4   6   3      357.42      348.14      5.25 o
   5   6   3      837.36      838.84     10.86 o
   6   6   3      147.81      142.75      7.40 o
   7   6   3       77.60       74.22      3.37 o
   8   6   3       56.27       57.40      3.83 o
   9   6   3        0.12       -1.98      2.02 o
  10   6   3       11.78       11.17      3.08 o
  11   6   3        0.62       -0.85      3.82 o
 -10   7   3       17.74       17.65      3.00 o
  -9   7   3        6.06        8.91      3.61 o
  -8   7   3       11.94        9.17      2.39 o
  -7   7   3        0.54        0.24      1.93 o
  -6   7   3      401.00      372.54      8.62 o
  -5   7   3       48.41       54.33      4.75 o
  -4   7   3       37.36       39.38      2.45 o
  -3   7   3      111.07      113.19      3.48 o
  -2   7   3        4.97        7.28      0.98 o
  -1   7   3      126.68      123.27      2.48 o
   0   7   3       66.98       61.49      3.18 o
   1   7   3      164.37      161.40      5.31 o
   2   7   3        0.01       -0.65      0.65 o
   3   7   3       75.34       83.92      3.14 o
   4   7   3        1.83        5.57      1.43 o
   5   7   3       25.78       20.73      3.03 o
   6   7   3        1.88       -1.03      1.78 o
   7   7   3       59.26       64.05      3.83 o
   8   7   3        5.77        3.31      2.24 o
   9   7   3       16.25       14.32      2.85 o
  10   7   3        0.01       -1.13      2.47 o
  -9   8   3        2.48        5.30      3.82 o
  -8   8   3      108.42      122.90     11.47 o
  -7   8   3       32.25       33.16      3.36 o
  -6   8   3      390.57      382.03      7.82 o
  -5   8   3      104.47       98.56      3.80 o
  -4   8   3       15.58       13.98      1.96 o
  -3   8   3       11.68       10.66      1.70 o
  -2   8   3       75.78       75.50      3.05 o
  -1   8   3        5.25        5.99      1.47 o
   0   8   3       64.00       64.14      2.87 o
   1   8   3       42.72       39.76      6.47 o
   2   8   3      145.03      156.51      4.91 o
   3   8   3      243.01      263.43      5.06 o
   4   8   3       21.60       19.53      1.93 o
   5   8   3      108.74      102.14      6.41 o
   6   8   3       34.68       42.50      3.71 o
   7   8   3       10.89        7.35      2.86 o
   8   8   3       15.15       12.00      2.69 o
   9   8   3       17.75       19.24      4.99 o
  -8   9   3       38.30       40.33      4.88 o
  -7   9   3        0.11        2.15      2.34 o
  -6   9   3        1.26        4.16      3.40 o
  -5   9   3       10.21       11.27      2.11 o
  -4   9   3        2.54        2.97      1.83 o
  -3   9   3      179.72      192.68      5.12 o
  -2   9   3       13.87       10.35      1.87 o
  -1   9   3        2.11        1.81      1.63 o
   0   9   3        9.13        7.88      2.97 o
   1   9   3        8.98        9.68      4.88 o
   2   9   3       12.44       12.58      2.18 o
   3   9   3      136.76      137.77      4.27 o
   4   9   3        0.41       -1.96      1.96 o
   5   9   3      101.29      102.25      3.83 o
   6   9   3        9.70       10.47      2.43 o
   7   9   3       30.49       31.61      3.26 o
  -5  10   3        1.45        1.81      2.19 o
  -4  10   3        0.24       -0.81      2.44 o
  -3  10   3       25.91       28.33      3.71 o
  -2  10   3        4.56        2.55      2.02 o
  -1  10   3        0.37       -1.39      3.18 o
   0  10   3       37.96       42.56      3.34 o
   1  10   3       59.26       76.15      4.18 o
   2  10   3       87.88       97.57      3.87 o
   3  10   3        6.50        1.55      1.84 o
   4  10   3       15.72       10.19      2.97 o
   5  10   3       39.99       38.20      4.03 o
 -12   0   4        1.74       -0.85      3.61 o
 -10   0   4       83.53       77.57      6.26 o
  -8   0   4       90.82       86.06      4.25 o
  -6   0   4      346.70      324.90      6.52 o
  -4   0   4      542.42      617.22      8.78 o
  -2   0   4       97.67      122.79      1.70 o
   0   0   4    14352.70    11962.58    129.55 o
   2   0   4       11.59       15.11      1.17 o
   4   0   4     3168.96     3426.02     74.91 o
   6   0   4      144.00       95.87      5.10 o
   8   0   4       37.75       30.14      3.82 o
  10   0   4      163.91      166.16      8.92 o
  12   0   4        5.55        7.85      3.82 o
 -13   1   4       34.13       29.00      3.82 o
 -12   1   4       41.37       38.09      3.82 o
 -11   1   4       31.34       32.94      3.66 o
 -10   1   4      247.90      233.71     10.63 o
  -9   1   4      276.31      258.76     11.26 o
  -8   1   4       16.43       12.90      1.39 o
  -7   1   4      953.65      933.36     21.53 o
  -6   1   4        0.57        0.02      1.65 o
  -5   1   4     4274.39     4613.05     46.56 o
  -4   1   4       89.45      116.36      1.78 o
  -3   1   4       94.89       76.75      1.12 o
  -2   1   4     1198.37     1249.93      8.93 o
  -1   1   4     1362.51     1413.62      9.95 o
   0   1   4       58.74       55.33      0.68 o
   1   1   4     1029.96     1048.44      8.38 o
   2   1   4      691.45      700.15      7.37 o
   3   1   4     5391.38     5341.24     81.20 o
   4   1   4     1100.06     1235.64     20.24 o
   5   1   4     2149.08     2095.81     33.47 o
   6   1   4        0.13       -0.74      1.35 o
   7   1   4        9.23       11.03      1.87 o
   8   1   4      580.35      564.36     11.62 o
   9   1   4       43.27       40.38      8.92 o
  10   1   4        1.42       -0.42      2.25 o
  11   1   4       23.34       18.57      3.07 o
  12   1   4        1.62        1.56      2.62 o
  13   1   4       51.81       52.68      4.73 o
 -13   2   4        9.91        9.22      3.07 o
 -12   2   4       19.62       18.49      2.91 o
 -11   2   4      112.73      113.68      4.08 o
 -10   2   4       44.03       48.46      5.64 o
  -9   2   4       30.37       31.19      2.35 o
  -8   2   4        4.43        0.19      2.35 o
  -7   2   4       96.38       89.99      4.04 o
  -6   2   4       93.81      104.56      3.04 o
  -5   2   4       55.97       57.82      1.26 o
  -4   2   4     2076.40     2223.63     23.68 o
  -3   2   4       81.18       81.98      1.49 o
  -2   2   4      425.27      383.69      3.24 o
  -1   2   4     6949.85     6907.60     65.96 o
   0   2   4       16.24       10.14      0.55 o
   1   2   4     1373.44     1343.94     14.74 o
   2   2   4     1580.19     1595.48     14.67 o
   3   2   4     1410.42     1566.28     20.61 o
   4   2   4      614.58      617.05      8.81 o
   5   2   4      240.57      276.73      6.17 o
   6   2   4        7.04        9.66      1.65 o
   7   2   4       98.42       89.15      3.90 o
   8   2   4      421.18      431.23     12.36 o
   9   2   4      715.37      739.67     20.18 o
  10   2   4       76.81       78.91      4.56 o
  11   2   4       14.42       14.18      2.99 o
  12   2   4       77.74       92.22      5.62 o
  13   2   4       70.28       81.40      5.86 o
 -13   3   4       64.45       79.86      5.62 o
 -12   3   4       29.95       23.07      2.46 o
 -11   3   4       43.87       48.71      3.14 o
 -10   3   4      381.10      372.23      7.93 o
  -9   3   4       45.66       46.78      2.84 o
  -8   3   4        4.47        2.33      1.46 o
  -7   3   4      321.45      299.58      5.33 o
  -6   3   4      123.07      122.46      2.16 o
  -5   3   4      121.34      112.73      2.31 o
  -4   3   4      139.87      124.63      2.41 o
  -3   3   4     2637.76     2983.49     36.15 o
  -2   3   4       24.32       34.72      0.87 o
  -1   3   4      571.45      585.60      5.35 o
   0   3   4        0.26        0.56      0.32 o
   1   3   4     1201.23     1254.15     11.77 o
   2   3   4      216.05      194.80      2.37 o
   3   3   4      358.69      325.02      4.02 o
   4   3   4      451.06      437.31      5.81 o
   5   3   4      189.11      202.35      4.12 o
   6   3   4       29.87       25.95      1.79 o
   7   3   4     1199.49     1240.88     17.72 o
   8   3   4      205.37      199.44      4.82 o
   9   3   4       48.79       38.44      3.30 o
  10   3   4       28.03       20.97      2.92 o
  11   3   4       12.42       10.28      2.84 o
  12   3   4        0.15       -2.16      2.62 o
  13   3   4       32.86       27.16      3.97 o
 -13   4   4       48.16       46.48      6.16 o
 -12   4   4      256.94      310.58     20.94 o
 -11   4   4       87.84      118.23      4.54 o
 -10   4   4      125.79      130.66      4.29 o
  -9   4   4       12.15       18.16      1.95 o
  -8   4   4       59.57       51.03      2.80 o
  -7   4   4       21.48       25.53      5.52 o
  -6   4   4        4.43        5.37      2.19 o
  -5   4   4        3.12       -0.79      0.79 o
  -4   4   4      210.23      200.60      2.98 o
  -3   4   4     2175.37     2122.91     19.74 o
  -2   4   4     7844.89     8385.38    166.90 o
  -1   4   4      137.08      118.41      3.47 o
   0   4   4     2851.33     2881.78     25.80 o
   1   4   4       73.20       80.88      1.53 o
   2   4   4       25.28       25.75      1.08 o
   3   4   4      751.00      733.87      8.17 o
   4   4   4       12.36        9.38      0.83 o
   5   4   4        0.17        0.91      0.96 o
   6   4   4      685.26      716.31     11.00 o
   7   4   4      790.80      801.92     13.49 o
   8   4   4      317.86      328.59      8.74 o
   9   4   4        6.01        3.37      2.17 o
  10   4   4       58.29       63.14      3.37 o
  11   4   4        0.92       -2.41      2.45 o
  12   4   4        4.13        0.91      2.92 o
 -12   5   4       40.13       48.97      7.85 o
 -11   5   4       97.60      116.40      6.05 o
 -10   5   4       67.78       67.10      5.84 o
  -9   5   4        6.88        5.77      2.17 o
  -8   5   4       42.05       40.64      2.57 o
  -7   5   4       34.33       19.02      1.79 o
  -6   5   4      386.26      383.48      5.91 o
  -5   5   4       74.62       71.17      2.03 o
  -4   5   4       20.82       16.93      0.99 o
  -3   5   4        9.81       10.99      0.93 o
  -2   5   4        1.05        1.27      1.20 o
  -1   5   4      306.34      322.64      5.23 o
   0   5   4       12.75        7.90      1.02 o
   1   5   4        4.70        1.94      0.84 o
   2   5   4      191.70      195.67      4.18 o
   3   5   4       27.10       25.07      1.32 o
   4   5   4      510.14      514.61      6.45 o
   5   5   4       51.04       50.95      2.02 o
   6   5   4        4.22        4.46      1.80 o
   7   5   4      363.02      371.94      8.63 o
   8   5   4       18.67       18.02      2.60 o
   9   5   4       24.22       23.04      2.35 o
  10   5   4        0.01       -1.71      1.71 o
  11   5   4        8.71        7.00      4.03 o
  12   5   4       82.49       81.52      7.43 o
 -11   6   4        0.76       -1.59      2.40 o
 -10   6   4       39.96       44.47      3.67 o
  -9   6   4       17.59       19.52      4.35 o
  -8   6   4       30.10       24.67      2.70 o
  -7   6   4       15.02       11.80      1.68 o
  -6   6   4       13.15        9.38      1.66 o
  -5   6   4      120.93      101.96      5.26 o
  -4   6   4     1763.53     1738.03     32.66 o
  -3   6   4       55.61       52.27      2.74 o
  -2   6   4       11.04        8.89      0.92 o
  -1   6   4        0.11       -0.63      0.63 o
   0   6   4        0.51       -0.46      0.54 o
   1   6   4       90.57       67.62      2.76 o
   2   6   4       22.31       16.44      0.92 o
   3   6   4      192.45      209.50      3.96 o
   4   6   4       24.41       26.27      2.04 o
   5   6   4      432.67      459.96      7.43 o
   6   6   4      479.10      477.56      6.96 o
   7   6   4        0.18       -0.98      1.46 o
   8   6   4        9.47        5.89      2.32 o
   9   6   4        2.72       -1.26      2.08 o
  10   6   4        1.68       -0.77      2.44 o
  11   6   4        3.26        5.52      3.61 o
 -10   7   4        7.57        1.91      2.55 o
  -9   7   4       17.05       13.47      2.77 o
  -8   7   4       89.80       90.65      4.50 o
  -7   7   4       39.57       39.69      4.67 o
  -6   7   4        8.53       11.64      1.91 o
  -5   7   4       43.03       48.66      2.83 o
  -4   7   4      234.40      244.38      8.84 o
  -3   7   4       93.27       93.40      3.27 o
  -2   7   4       51.87       54.00      1.89 o
  -1   7   4        0.42        0.68      2.33 o
   0   7   4       59.26       64.43      7.43 o
   1   7   4       47.82       49.77      5.84 o
   2   7   4      185.01      188.58      4.32 o
   3   7   4       12.72       14.09      1.15 o
   4   7   4       79.04       81.72      3.41 o
   5   7   4      705.72      746.88     11.59 o
   6   7   4       69.41       78.29      4.18 o
   7   7   4        6.28        3.10      2.08 o
   8   7   4        5.65       -0.61      2.76 o
   9   7   4        6.81        3.29      2.55 o
  10   7   4       41.57       30.56      3.52 o
  -9   8   4       10.05        5.27      2.62 o
  -8   8   4        0.64        1.18      2.47 o
  -7   8   4        3.54        8.28      3.40 o
  -6   8   4      285.27      240.08      7.08 o
  -5   8   4       30.49       39.05      6.85 o
  -4   8   4      108.15      116.03      4.89 o
  -3   8   4       32.44       27.31      2.16 o
  -2   8   4        2.02        1.21      1.68 o
  -1   8   4       70.75       68.93      3.50 o
   0   8   4        2.67       -1.45      1.45 o
   1   8   4       17.50       17.97      2.23 o
   2   8   4       70.38       77.22      3.09 o
   3   8   4       13.32       15.09      1.44 o
   4   8   4      443.69      436.11      6.60 o
   5   8   4        2.08        0.47      4.03 o
   6   8   4       86.98       80.05      4.34 o
   7   8   4        1.29        1.59      2.19 o
   8   8   4        0.29       -2.25      2.25 o
   9   8   4       24.56       23.65      3.44 o
  -8   9   4        1.46        3.61      3.82 o
  -7   9   4       15.70        8.06      2.69 o
  -6   9   4        6.23        9.71      2.60 o
  -5   9   4       79.94       77.22      4.54 o
  -4   9   4        7.37        5.40      2.19 o
  -3   9   4       12.45       14.51      2.28 o
  -2   9   4        8.47        9.38      2.08 o
  -1   9   4        0.79       -0.39      2.44 o
   0   9   4       22.03       18.22      2.31 o
   1   9   4        6.60        5.24      1.70 o
   2   9   4        0.04        1.23      1.61 o
   3   9   4       25.52       27.39      2.31 o
   4   9   4        4.14        1.06      1.72 o
   5   9   4       22.15       20.48      2.13 o
   6   9   4        3.14        2.97      2.28 o
   7   9   4        2.59       -1.39      2.34 o
  -5  10   4        5.62        8.25      2.55 o
  -4  10   4        5.08        2.05      2.24 o
  -3  10   4       84.45       94.30      6.79 o
  -2  10   4        9.13        9.75      2.31 o
  -1  10   4       26.92       27.87      2.70 o
   0  10   4       44.66       45.08      2.92 o
   1  10   4       12.05       11.77      2.05 o
   2  10   4       63.42       75.00      3.78 o
   3  10   4        5.74        1.27      2.19 o
   4  10   4       24.13       12.52      3.18 o
   5  10   4       30.99       25.47      3.82 o
 -13   0   5      164.49      166.75      9.77 o
 -11   0   5        0.59       -0.64      3.18 o
  -9   0   5       15.55       13.05      6.37 o
  -7   0   5      732.07      763.40     13.61 o
  -5   0   5     1936.66     2041.34     23.73 o
  -3   0   5     6544.70     6595.80     73.70 o
  -1   0   5      266.56      305.32      3.49 o
   1   0   5       11.05        7.98      0.59 o
   3   0   5     4916.36     5130.72    110.70 o
   5   0   5        6.98       12.94      2.33 o
   7   0   5      120.99      111.54      5.95 o
   9   0   5      120.68      120.23      7.65 o
  11   0   5       32.61       35.23      5.31 o
  13   0   5       79.20       72.18      7.86 o
 -13   1   5        0.52        0.21      2.70 o
 -12   1   5        4.11        1.92      4.88 o
 -11   1   5       42.09       40.39      2.67 o
 -10   1   5        5.86        2.67      2.28 o
  -9   1   5        3.99        0.46      3.29 o
  -8   1   5      364.82      359.61      6.46 o
  -7   1   5      240.74      245.54      4.78 o
  -6   1   5     2343.57     2498.15     28.67 o
  -5   1   5     2249.38     2605.32     26.69 o
  -4   1   5     2118.11     2297.90     23.52 o
  -3   1   5      197.34      191.71      2.16 o
  -2   1   5       23.14       19.96      0.60 o
  -1   1   5     2728.42     2690.83     18.71 o
   0   1   5     1791.51     1746.06     12.24 o
   1   1   5       33.30       32.88      0.69 o
   2   1   5     2280.88     2269.46     25.35 o
   3   1   5     1684.34     1788.26     23.48 o
   4   1   5     2404.15     2662.17     41.72 o
   5   1   5      915.50     1087.32     22.13 o
   6   1   5      278.74      297.54      9.37 o
   7   1   5       11.35        4.67      1.80 o
   8   1   5       19.82       15.61      2.32 o
   9   1   5      302.24      288.25      8.04 o
  10   1   5        0.34        3.39      2.40 o
  11   1   5        0.58       -0.74      2.40 o
  12   1   5        0.96        2.17      2.69 o
  13   1   5       84.65      101.35      6.35 o
 -13   2   5       54.54       59.20      4.71 o
 -12   2   5        1.88        1.80      1.80 o
 -11   2   5       26.98       26.83      2.37 o
 -10   2   5        4.70        7.94      1.77 o
  -9   2   5       44.71       30.99      2.28 o
  -8   2   5      140.43      121.97      3.42 o
  -7   2   5      265.45      256.89      4.14 o
  -6   2   5        0.29        0.32      0.46 o
  -5   2   5     1160.39     1149.07     12.34 o
  -4   2   5      522.13      564.25      6.10 o
  -3   2   5       89.67       92.44      1.63 o
  -2   2   5      560.50      560.14      4.86 o
  -1   2   5     3537.84     3636.98     26.53 o
   0   2   5      517.58      529.00      4.22 o
   1   2   5       36.15       29.07      0.62 o
   2   2   5        4.53        6.47      0.41 o
   3   2   5      647.02      775.66     10.77 o
   4   2   5      330.42      396.60      6.12 o
   5   2   5      280.56      219.77      3.97 o
   6   2   5       25.26       20.91      1.08 o
   7   2   5      205.36      208.99      6.01 o
   8   2   5       79.35       89.28      4.41 o
   9   2   5        2.89        3.46      2.39 o
  10   2   5       21.45       21.87      3.07 o
  11   2   5        0.83       -0.95      2.40 o
  12   2   5       41.96       47.21      4.32 o
  13   2   5       14.96       17.46      3.74 o
 -13   3   5        1.37        2.44      3.07 o
 -12   3   5       22.39       24.84      2.56 o
 -11   3   5      210.56      189.56      8.12 o
 -10   3   5      115.50      123.36      5.06 o
  -9   3   5      556.25      513.69     11.08 o
  -8   3   5      906.71      912.58     13.66 o
  -7   3   5       78.56       68.78      2.26 o
  -6   3   5      138.67      119.73      2.14 o
  -5   3   5      323.53      348.55      4.60 o
  -4   3   5       34.54       37.87      1.33 o
  -3   3   5     3366.78     3757.26     34.08 o
  -2   3   5       36.23       27.52      0.84 o
  -1   3   5      969.88     1066.59      8.68 o
   0   3   5     1499.21     1526.39     13.08 o
   1   3   5     3100.20     3167.96     26.47 o
   2   3   5     4154.97     4333.37     42.34 o
   3   3   5       27.39       16.06      2.03 o
   4   3   5      147.10      116.85      3.63 o
   5   3   5       38.53       29.47      2.87 o
   6   3   5       53.86       54.79      3.26 o
   7   3   5      316.61      334.06      6.37 o
   8   3   5        0.63        0.72      1.52 o
   9   3   5       98.12       97.96      4.95 o
  10   3   5       57.24       58.66      4.62 o
  11   3   5      115.10      116.37      8.28 o
  12   3   5       21.37       29.09      3.82 o
  13   3   5        0.69       -2.77      2.77 o
 -13   4   5        6.12        9.55      4.46 o
 -12   4   5        0.11        5.07      2.65 o
 -11   4   5       61.53       78.36      5.55 o
 -10   4   5       14.33       12.30      2.11 o
  -9   4   5       10.11        8.06      1.74 o
  -8   4   5      101.75       84.12      3.26 o
  -7   4   5       59.34       48.03      2.26 o
  -6   4   5       45.77       44.41      2.18 o
  -5   4   5       47.22       37.54      1.71 o
  -4   4   5       47.87       48.62      1.53 o
  -3   4   5      545.72      523.47      5.61 o
  -2   4   5      106.48      139.54      3.98 o
  -1   4   5      200.64      206.77      2.42 o
   0   4   5       13.37        8.88      0.68 o
   1   4   5      129.42      152.79      2.28 o
   2   4   5      337.82      360.61      4.52 o
   3   4   5       11.34        8.88      0.86 o
   4   4   5      339.27      374.65      5.32 o
   5   4   5      143.43      139.05      3.49 o
   6   4   5      264.27      261.37      5.30 o
   7   4   5      152.68      157.16      4.33 o
   8   4   5      209.26      204.78      5.04 o
   9   4   5       97.52       92.52      5.02 o
  10   4   5       38.09       37.18      3.62 o
  11   4   5       15.95       21.65      3.50 o
  12   4   5       74.72       81.15      5.70 o
 -12   5   5      139.12      139.76      9.34 o
 -11   5   5        1.43        2.00      3.29 o
 -10   5   5      155.06      152.84      5.78 o
  -9   5   5        4.52        2.77      2.08 o
  -8   5   5        0.02       -1.51      1.51 o
  -7   5   5      202.36      196.98      3.92 o
  -6   5   5      123.90      114.24      3.83 o
  -5   5   5       48.87       48.82      1.81 o
  -4   5   5       76.32       57.39     10.15 o
  -3   5   5       31.88       30.26      1.57 o
  -2   5   5       88.26       96.46      2.45 o
  -1   5   5       78.34       80.64      2.15 o
   0   5   5      562.06      598.10      5.94 o
   1   5   5      213.19      211.28      2.94 o
   2   5   5      115.65      116.63      2.30 o
   3   5   5      169.11      173.11      3.48 o
   4   5   5      256.60      262.97      4.71 o
   5   5   5        1.74        1.43      0.95 o
   6   5   5      316.10      328.68      7.70 o
   7   5   5       24.21       24.97      2.69 o
   8   5   5        5.03        3.73      2.24 o
   9   5   5      192.72      191.50      6.59 o
  10   5   5       47.55       53.87      3.89 o
  11   5   5        3.22       -1.06      3.40 o
  12   5   5        3.68        3.18      4.24 o
 -11   6   5       11.45       13.01      2.99 o
 -10   6   5        0.06       -1.57      2.32 o
  -9   6   5        9.31        5.70      2.32 o
  -8   6   5        0.01       -1.31      1.87 o
  -7   6   5       64.42       48.93      2.93 o
  -6   6   5      270.11      252.96      5.44 o
  -5   6   5       23.73       17.39      3.93 o
  -4   6   5     2035.72     2051.41     34.40 o
  -3   6   5      150.77      143.08      7.12 o
  -2   6   5      253.59      253.34      4.02 o
  -1   6   5      320.62      321.77      4.59 o
   0   6   5       33.24       26.73      1.69 o
   1   6   5        5.07        5.84      1.07 o
   2   6   5        3.10        0.67      0.67 o
   3   6   5      501.91      546.81      8.25 o
   4   6   5      406.82      433.45      6.98 o
   5   6   5       84.13       85.87      2.82 o
   6   6   5      797.71      807.91     11.97 o
   7   6   5       77.72       79.63      4.26 o
   8   6   5       59.43       62.20      4.28 o
   9   6   5       18.80       18.28      4.88 o
  10   6   5        1.72       -2.14      2.14 o
  11   6   5       21.19       22.07      4.88 o
 -10   7   5        7.33        5.66      2.62 o
  -9   7   5       93.77       96.95      4.95 o
  -8   7   5        0.00       -0.53      2.10 o
  -7   7   5        0.05        1.98      1.58 o
  -6   7   5       55.67       50.00      3.13 o
  -5   7   5        8.95        9.32      2.02 o
  -4   7   5        1.92        6.26      2.76 o
  -3   7   5       39.31       32.65      6.05 o
  -2   7   5       22.85       21.76      1.83 o
  -1   7   5      226.49      233.55      5.97 o
   0   7   5       51.39       44.86      2.49 o
   1   7   5       89.61       89.58      3.03 o
   2   7   5        4.16        2.61      1.26 o
   3   7   5       15.26       13.78      1.18 o
   4   7   5        3.98        2.50      1.28 o
   5   7   5      151.40      161.26      4.12 o
   6   7   5       14.68       10.17      2.55 o
   7   7   5        4.06        2.27      2.08 o
   8   7   5        0.96       -2.17      2.17 o
   9   7   5        4.08       -1.77      2.32 o
  10   7   5       17.59       14.54      3.07 o
  -9   8   5       12.75        8.31      2.84 o
  -8   8   5        3.01        2.49      2.47 o
  -7   8   5        6.65        5.73      2.32 o
  -6   8   5      200.55      198.42      6.37 o
  -5   8   5      589.19      525.61     11.40 o
  -4   8   5        2.54        5.52      2.14 o
  -3   8   5       32.84       36.67      6.79 o
  -2   8   5       39.14       34.24      2.90 o
  -1   8   5        0.42       -0.75      1.70 o
   0   8   5        6.64        4.94      2.34 o
   1   8   5       17.08       13.94      1.74 o
   2   8   5       20.87       19.74      1.85 o
   3   8   5        8.12        5.43      1.23 o
   4   8   5      443.96      483.03      8.21 o
   5   8   5      454.47      477.43     10.51 o
   6   8   5       25.10       30.67      2.94 o
   7   8   5        1.78       -0.42      2.24 o
   8   8   5       10.03        8.90      2.77 o
   9   8   5        0.02       -2.39      2.39 o
  -7   9   5       29.97       33.14      3.35 o
  -6   9   5        1.94        3.79      2.02 o
  -5   9   5       82.98       73.68      3.66 o
  -4   9   5        1.50        0.28      1.74 o
  -3   9   5        0.50       -0.78      1.72 o
  -2   9   5       61.89       59.81      3.21 o
  -1   9   5       27.68       24.05      3.42 o
   0   9   5        4.18        1.23      1.86 o
   1   9   5       52.46       58.70      3.78 o
   2   9   5        0.91        1.30      1.65 o
   3   9   5      177.93      200.44     10.09 o
   4   9   5      142.94      143.66      4.64 o
   5   9   5       45.31       46.51      3.92 o
   6   9   5       25.82       18.86      2.14 o
   7   9   5        0.32       -2.97      2.97 o
  -5  10   5       66.36       63.70      4.51 o
  -4  10   5        9.28        9.41      2.08 o
  -3  10   5       15.37       10.83      2.11 o
  -2  10   5       10.99       13.04      2.16 o
  -1  10   5        5.99        6.03      1.88 o
   0  10   5        5.32        6.77      1.96 o
   1  10   5       13.39       14.39      2.21 o
   2  10   5      125.90      142.68      5.00 o
   3  10   5       20.84       17.19      2.65 o
   4  10   5       15.79        9.34      3.40 o
 -12   0   6       23.34       20.16      4.67 o
 -10   0   6      213.26      198.92      6.70 o
  -8   0   6      903.34      889.70     22.16 o
  -6   0   6       88.66       74.82      1.91 o
  -4   0   6     1110.34     1158.57     15.91 o
  -2   0   6     2315.28     2288.59     25.44 o
   0   0   6      212.46      216.12      3.03 o
   2   0   6       85.51       74.58      2.24 o
   4   0   6      886.26     1117.43     26.45 o
   6   0   6      151.42      142.63      6.59 o
   8   0   6       28.56       22.71      3.61 o
  10   0   6       35.84       35.66      5.09 o
  12   0   6        0.25       -3.61      3.61 o
 -13   1   6       23.67       22.91      3.67 o
 -12   1   6       22.07       19.94      3.22 o
 -11   1   6      124.77      127.45      3.96 o
 -10   1   6       69.78       63.02      3.06 o
  -9   1   6      276.22      274.28      9.55 o
  -8   1   6        7.04        6.59      2.30 o
  -7   1   6        6.96        4.87      1.15 o
  -6   1   6     3075.82     3389.77     34.67 o
  -5   1   6      192.43      203.31      2.92 o
  -4   1   6      834.17      903.20     10.88 o
  -3   1   6     1008.08      990.38      8.28 o
  -2   1   6      415.35      421.46      4.07 o
  -1   1   6     6100.25     5827.64     42.38 o
   0   1   6       13.77       19.63      0.67 o
   1   1   6     2625.64     2548.04     21.20 o
   2   1   6      279.58      274.33      3.80 o
   3   1   6      134.60      163.97      3.13 o
   4   1   6     1972.63     2306.43     36.51 o
   5   1   6      471.90      489.15      9.65 o
   6   1   6      597.53      676.23     12.83 o
   7   1   6      552.06      554.79     11.39 o
   8   1   6       32.49       24.65      3.71 o
   9   1   6      209.27      219.16      6.98 o
  10   1   6       24.88       17.01      3.29 o
  11   1   6        1.09        0.30      2.54 o
  12   1   6        1.84        1.80      2.85 o
  13   1   6       16.08       20.09      3.81 o
 -13   2   6       12.34       18.46      3.60 o
 -12   2   6       18.61       19.16      2.27 o
 -11   2   6       49.76       45.70      3.22 o
 -10   2   6      147.98      140.80      4.27 o
  -9   2   6       17.68       15.62      1.81 o
  -8   2   6       98.09      100.00      3.65 o
  -7   2   6      176.47      188.40      4.91 o
  -6   2   6      548.52      566.03      6.68 o
  -5   2   6       57.12       44.11      1.34 o
  -4   2   6        7.78        5.50      0.62 o
  -3   2   6      195.42      200.16      2.39 o
  -2   2   6      262.80      237.58      2.78 o
  -1   2   6      157.84      172.36      1.78 o
   0   2   6     3873.84     4091.37     32.23 o
   1   2   6      149.28      140.96      1.53 o
   2   2   6       90.18       76.93      1.41 o
   3   2   6       14.46       20.82      1.96 o
   4   2   6      977.74      972.88     13.56 o
   5   2   6      232.77      228.50      5.03 o
   6   2   6      118.05      126.92      2.87 o
   7   2   6      111.31      106.51      2.58 o
   8   2   6      155.58      159.92      5.70 o
   9   2   6      103.86       86.81      4.88 o
  10   2   6      143.11      141.12      9.56 o
  11   2   6       83.87       87.14      5.53 o
  12   2   6       48.41       66.55      5.23 o
  13   2   6        3.83        5.38      3.22 o
 -13   3   6       24.33       24.72      3.82 o
 -12   3   6       26.41       34.01      2.77 o
 -11   3   6       19.94       26.45      2.42 o
 -10   3   6       17.24       17.29      2.12 o
  -9   3   6       83.80       90.61      3.49 o
  -8   3   6      365.02      364.89      6.80 o
  -7   3   6      455.09      463.93      5.76 o
  -6   3   6       75.78       84.88      1.70 o
  -5   3   6        2.58       -0.48      0.71 o
  -4   3   6       89.41       91.73      2.09 o
  -3   3   6      525.21      562.54      5.87 o
  -2   3   6       32.43       22.99      0.88 o
  -1   3   6       79.18       62.64      1.09 o
   0   3   6       44.80       29.43      0.79 o
   1   3   6      698.62      737.09      6.59 o
   2   3   6     1193.46     1333.93     13.61 o
   3   3   6      620.93      639.74      7.82 o
   4   3   6      263.56      283.81      6.27 o
   5   3   6        9.31       12.65      1.63 o
   6   3   6       49.62       52.83      3.29 o
   7   3   6        0.25       -1.72      1.72 o
   8   3   6        5.72        6.07      1.65 o
   9   3   6       22.03       23.21      2.99 o
  10   3   6       12.14       12.24      3.82 o
  11   3   6       37.69       39.78      3.97 o
  12   3   6       35.91       40.07      4.34 o
 -12   4   6       30.29       31.42      3.41 o
 -11   4   6        0.07       -1.90      1.90 o
 -10   4   6        4.34        3.91      1.83 o
  -9   4   6      158.52      153.90      4.45 o
  -8   4   6      388.29      326.29     10.07 o
  -7   4   6      146.67      154.86      3.28 o
  -6   4   6      402.74      384.69      5.69 o
  -5   4   6       19.43       20.38      1.46 o
  -4   4   6      513.30      541.68      6.41 o
  -3   4   6      281.24      266.36      3.60 o
  -2   4   6      176.23      186.10      4.35 o
  -1   4   6       72.16       62.93      1.29 o
   0   4   6      678.03      741.14      6.83 o
   1   4   6       41.01       50.96      1.42 o
   2   4   6      857.95      874.85      9.59 o
   3   4   6      360.21      320.15      4.72 o
   4   4   6        2.41        2.37      0.59 o
   5   4   6       44.17       37.66      2.58 o
   6   4   6       65.07       58.10      3.44 o
   7   4   6      245.73      257.84      7.18 o
   8   4   6        0.09       -1.49      2.12 o
   9   4   6        4.47        1.18      2.76 o
  10   4   6        0.29        1.00      2.32 o
  11   4   6      118.36      138.19      6.59 o
  12   4   6       10.07        4.92      3.22 o
 -12   5   6       55.76       52.05      8.60 o
 -11   5   6       14.33       18.44      3.11 o
 -10   5   6      318.44      296.58      8.27 o
  -9   5   6       53.50       46.58      3.68 o
  -8   5   6      182.50      169.68      5.70 o
  -7   5   6       20.51       20.00      1.55 o
  -6   5   6       33.69       23.66      1.53 o
  -5   5   6       86.27       75.92      2.13 o
  -4   5   6       43.11       44.12      1.99 o
  -3   5   6        0.14        1.66      1.03 o
  -2   5   6     1630.00     1699.92     17.44 o
  -1   5   6       92.99       95.82      2.56 o
   0   5   6     2495.48     2647.70     23.97 o
   1   5   6       97.20       85.43      2.10 o
   2   5   6        1.53       -0.68      0.68 o
   3   5   6      121.58      112.68      2.84 o
   4   5   6       44.00       43.88      1.39 o
   5   5   6        7.00        7.51      0.83 o
   6   5   6        7.02        6.05      1.95 o
   7   5   6       44.17       54.14      3.92 o
   8   5   6      174.28      171.30      6.07 o
   9   5   6        3.13        2.75      2.54 o
  10   5   6       29.36       33.10      3.62 o
  11   5   6        0.64       -1.06      3.61 o
 -11   6   6       21.00       20.00      3.11 o
 -10   6   6        9.82        4.38      2.54 o
  -9   6   6       48.05       41.93      4.67 o
  -8   6   6        0.38       -0.64      2.10 o
  -7   6   6        0.41        0.65      1.40 o
  -6   6   6      227.11      193.42      4.69 o
  -5   6   6       18.56       17.82      1.88 o
  -4   6   6       44.24       50.51     11.25 o
  -3   6   6       82.98       73.81      3.98 o
  -2   6   6      456.25      458.13      6.30 o
  -1   6   6      325.80      330.20      4.30 o
   0   6   6        1.83       -0.79      0.92 o
   1   6   6      141.34      132.03      2.48 o
   2   6   6       26.52       28.06      1.39 o
   3   6   6       28.24       28.07      2.31 o
   4   6   6      233.90      238.77      4.61 o
   5   6   6      162.49      158.74      3.72 o
   6   6   6      101.75       80.89      4.44 o
   7   6   6        0.14       -2.12      2.12 o
   8   6   6       19.23       14.22      3.82 o
   9   6   6        4.90        4.56      2.39 o
  10   6   6        1.21        1.54      2.47 o
  11   6   6       20.88       20.16      4.88 o
 -10   7   6       18.62       21.08      3.14 o
  -9   7   6       55.29       54.30      4.04 o
  -8   7   6        9.79        7.21      3.40 o
  -7   7   6       10.03        5.11      1.75 o
  -6   7   6       13.65       10.03      1.88 o
  -5   7   6       59.53       58.00      3.61 o
  -4   7   6      648.22      634.48     12.73 o
  -3   7   6       36.85       27.06      2.09 o
  -2   7   6      209.09      200.91      5.66 o
  -1   7   6      214.09      213.74      4.81 o
   0   7   6       62.40       54.89      2.65 o
   1   7   6       23.46       20.56      2.02 o
   2   7   6       39.86       40.39      1.78 o
   3   7   6       94.53       98.04      2.74 o
   4   7   6        0.10        0.73      1.21 o
   5   7   6      177.02      193.95      5.03 o
   6   7   6       18.55       18.35      2.45 o
   7   7   6        0.43       -1.48      2.08 o
   8   7   6       73.21       86.46      4.95 o
   9   7   6        0.01       -2.32      2.32 o
  10   7   6       14.13        7.52      2.92 o
  -9   8   6        4.19        2.85      2.62 o
  -8   8   6        0.33        0.00      2.55 o
  -7   8   6       96.58       92.49      4.80 o
  -6   8   6      137.34      135.15      4.64 o
  -5   8   6      427.83      410.06      8.13 o
  -4   8   6      109.05      108.17      5.59 o
  -3   8   6        5.36        4.11      1.71 o
  -2   8   6        1.39       -0.34      1.68 o
  -1   8   6       30.63       28.57      5.88 o
   0   8   6       40.22       44.38      3.30 o
   1   8   6       88.92       90.04      3.35 o
   2   8   6        0.34       -1.46      1.46 o
   3   8   6      350.37      365.15      9.38 o
   4   8   6      459.94      496.49      7.34 o
   5   8   6       35.80       44.82      4.54 o
   6   8   6        5.25        3.97      2.14 o
   7   8   6        0.01       -1.68      2.17 o
   8   8   6       49.45       50.13      8.28 o
  -7   9   6       52.64       40.83      3.66 o
  -6   9   6       30.39       28.36      2.68 o
  -5   9   6        3.53        4.27      2.09 o
  -4   9   6       25.19       16.82      2.25 o
  -3   9   6        3.54        2.35      1.84 o
  -2   9   6       54.70       56.96      4.14 o
  -1   9   6        8.19        6.34      1.90 o
   0   9   6       24.39       22.09      2.24 o
   1   9   6       14.70       15.03      2.02 o
   2   9   6        0.01        0.20      1.70 o
   3   9   6        0.77        4.05      1.89 o
   4   9   6       11.38       11.21      2.59 o
   5   9   6       12.79       13.69      2.70 o
   6   9   6       27.50       24.92      3.16 o
   7   9   6        0.86       -0.53      2.97 o
  -5  10   6        0.03        0.22      2.03 o
  -4  10   6        3.11       -0.17      1.97 o
  -3  10   6        1.74       -1.84      1.84 o
  -2  10   6        9.37        8.73      2.11 o
  -1  10   6        9.19        7.71      2.08 o
   0  10   6       16.48       17.01      2.26 o
   1  10   6       26.26       32.97      2.65 o
   2  10   6      213.50      244.24     14.87 o
   3  10   6      141.63      151.00      8.07 o
   4  10   6       40.99       29.08      4.24 o
 -13   0   7       33.43       20.37      5.09 o
 -11   0   7       98.60       97.89      7.01 o
  -9   0   7       62.23       63.19      6.05 o
  -7   0   7      155.67      140.34      2.84 o
  -5   0   7      369.96      405.45      7.84 o
  -3   0   7       37.20       40.54      1.57 o
  -1   0   7       54.01       66.38      1.47 o
   1   0   7        0.30       -0.06      0.52 o
   3   0   7      427.20      383.52     10.90 o
   5   0   7      388.93      407.92     12.15 o
   7   0   7      173.86      174.73      7.86 o
   9   0   7      202.12      183.22      9.14 o
  11   0   7       18.18       22.92      4.88 o
  13   0   7       84.51      114.01      9.34 o
 -13   1   7        5.92        5.58      2.92 o
 -12   1   7       94.21       97.76      7.96 o
 -11   1   7       75.88       67.34      3.18 o
 -10   1   7       53.03       59.13      2.87 o
  -9   1   7        0.56       -0.17      1.34 o
  -8   1   7       20.55       25.51      1.95 o
  -7   1   7       36.88       39.68      1.59 o
  -6   1   7      741.48      714.53      9.12 o
  -5   1   7      168.06      172.82      3.13 o
  -4   1   7     1862.03     1898.12     21.90 o
  -3   1   7        0.43       -0.07      0.42 o
  -2   1   7     1118.85     1097.72      9.68 o
  -1   1   7      318.53      304.50      3.13 o
   0   1   7      400.48      361.54      3.57 o
   1   1   7      607.77      638.31      6.32 o
   2   1   7       40.07       33.57      1.34 o
   3   1   7      615.14      659.02      9.56 o
   4   1   7     2292.65     2532.02     45.86 o
   5   1   7      363.20      361.42     10.23 o
   6   1   7      368.92      387.96      8.59 o
   7   1   7        9.12        8.13      1.87 o
   8   1   7       22.86       19.91      2.54 o
   9   1   7       23.41       18.05      2.97 o
  10   1   7       22.67       20.51      3.07 o
  11   1   7        0.59        2.11      2.60 o
  12   1   7        7.55        4.43      2.84 o
  13   1   7        4.81        6.09      3.37 o
 -13   2   7        9.94        8.38      3.15 o
 -12   2   7       74.44       88.50      6.25 o
 -11   2   7      170.14      155.16      4.56 o
 -10   2   7        0.72       -0.21      1.52 o
  -9   2   7      536.75      495.26      8.96 o
  -8   2   7      126.09      128.80      3.58 o
  -7   2   7       31.03       25.96      1.13 o
  -6   2   7        8.07        7.17      0.99 o
  -5   2   7      466.38      446.52      6.13 o
  -4   2   7      328.71      328.67      4.74 o
  -3   2   7       34.79       41.86      1.16 o
  -2   2   7      433.59      462.35      4.85 o
  -1   2   7     1129.11     1127.71     10.58 o
   0   2   7      177.67      214.00      2.40 o
   1   2   7      550.62      544.33      5.09 o
   2   2   7      488.84      477.70      5.48 o
   3   2   7        6.95        4.54      0.69 o
   4   2   7      352.30      377.31      6.11 o
   5   2   7       37.48       37.92      1.74 o
   6   2   7        0.14        0.49      0.75 o
   7   2   7       12.84       13.68      1.11 o
   8   2   7        9.37        3.99      2.08 o
   9   2   7        4.45        0.15      2.08 o
  10   2   7        0.03        0.22      2.32 o
  11   2   7       24.84       24.16      3.44 o
  12   2   7        2.69        1.37      2.99 o
  13   2   7        0.13       -1.01      3.14 o
 -13   3   7       12.26       12.29      3.44 o
 -12   3   7       60.03       64.52      3.64 o
 -11   3   7        0.50       -1.04      1.75 o
 -10   3   7       66.16       57.88      3.27 o
  -9   3   7       76.02       56.57      3.08 o
  -8   3   7      172.84      179.60      4.45 o
  -7   3   7       30.05       25.47      1.78 o
  -6   3   7       81.23       94.87      5.38 o
  -5   3   7       16.90       16.75      1.23 o
  -4   3   7      506.47      499.49      5.94 o
  -3   3   7     1417.00     1422.28     12.51 o
  -2   3   7     1061.36     1065.25      9.49 o
  -1   3   7     1204.13     1280.88     14.07 o
   0   3   7      584.64      622.26      6.84 o
   1   3   7        5.60        8.13      0.58 o
   2   3   7     2446.80     2692.03     24.62 o
   3   3   7       44.06       29.90      1.72 o
   4   3   7       13.14        6.88      1.25 o
   5   3   7       71.38       79.51      5.10 o
   6   3   7      419.37      434.50     19.50 o
   7   3   7      501.39      491.56     10.74 o
   8   3   7      275.47      303.44      8.08 o
   9   3   7        0.34        0.50      2.17 o
  10   3   7        7.72        7.34      2.60 o
  11   3   7       55.72       65.47      7.11 o
  12   3   7       68.43       96.47     16.66 o
 -12   4   7       19.79       14.10      3.29 o
 -11   4   7        6.25        6.44      2.55 o
 -10   4   7      229.92      239.55      5.79 o
  -9   4   7        1.46        1.76      1.65 o
  -8   4   7       11.49        3.18      1.06 o
  -7   4   7      204.36      192.39      4.08 o
  -6   4   7       16.63       15.11      1.65 o
  -5   4   7       27.17       29.26     10.29 o
  -4   4   7      120.85      139.13      2.72 o
  -3   4   7       38.99       46.14      1.44 o
  -2   4   7      953.55      941.53      9.35 o
  -1   4   7        6.52        7.86      0.68 o
   0   4   7      901.41      855.88      8.47 o
   1   4   7      179.30      154.61      2.79 o
   2   4   7     1067.74     1265.91     13.04 o
   3   4   7       52.21       51.77      2.00 o
   4   4   7       42.94       36.24      1.65 o
   5   4   7        0.70        0.28      0.92 o
   6   4   7       78.29       78.48      3.93 o
   7   4   7      335.62      324.73      8.21 o
   8   4   7       30.74       23.18      2.92 o
   9   4   7       93.03       87.61      4.84 o
  10   4   7       39.11       36.74      3.72 o
  11   4   7       17.22       23.43      3.82 o
  12   4   7       16.56       17.02      3.66 o
 -12   5   7       33.85       45.98      6.90 o
 -11   5   7       35.05       34.07      3.51 o
 -10   5   7       55.80       64.77      4.47 o
  -9   5   7       10.33       12.00      2.97 o
  -8   5   7       86.26       79.85      4.20 o
  -7   5   7       22.76       12.32      1.50 o
  -6   5   7      194.58      185.61      3.71 o
  -5   5   7      833.79      859.44     15.01 o
  -4   5   7      324.26      308.63      5.54 o
  -3   5   7        0.20        0.11      1.00 o
  -2   5   7      411.97      416.84      5.78 o
  -1   5   7        2.34        1.76      0.73 o
   0   5   7       76.66       88.36      1.86 o
   1   5   7       74.33       82.62      2.13 o
   2   5   7      224.42      241.73      3.85 o
   3   5   7      270.22      270.69      4.26 o
   4   5   7      108.12      114.30      2.24 o
   5   5   7      463.98      474.98      7.65 o
   6   5   7       98.14      113.75      4.64 o
   7   5   7       46.61       35.23      3.29 o
   8   5   7       10.30        3.73      2.60 o
   9   5   7        5.36        6.09      2.62 o
  10   5   7       17.90       18.07      3.40 o
  11   5   7        0.01        1.27      3.61 o
 -11   6   7        3.69        3.57      2.69 o
 -10   6   7       54.55       52.43      4.26 o
  -9   6   7       25.95       18.89      3.18 o
  -8   6   7      184.77      188.03      8.92 o
  -7   6   7       51.85       48.09      2.80 o
  -6   6   7        7.39        0.15      1.46 o
  -5   6   7      147.50      154.58      6.19 o
  -4   6   7        3.04       -0.77      2.78 o
  -3   6   7       47.71       37.17      3.85 o
  -2   6   7        7.61        4.56      1.43 o
  -1   6   7       29.77       24.91      1.37 o
   0   6   7        1.44       -0.19      0.76 o
   1   6   7        0.05       -0.79      0.79 o
   2   6   7      383.45      397.92      5.69 o
   3   6   7        0.08       -0.36      0.90 o
   4   6   7        1.01        2.14      1.14 o
   5   6   7      140.10      151.03      3.83 o
   6   6   7        0.70       -0.73      1.93 o
   7   6   7        0.59       -2.23      2.23 o
   8   6   7        1.14       -1.70      3.18 o
   9   6   7        3.27        6.58      3.82 o
  10   6   7       47.15       40.15      3.82 o
 -10   7   7        0.06       -1.22      2.76 o
  -9   7   7        0.28       -2.32      2.32 o
  -8   7   7        1.04        2.36      2.44 o
  -7   7   7       84.53       87.18      3.63 o
  -6   7   7      194.20      177.22      4.81 o
  -5   7   7       16.06       11.33      1.98 o
  -4   7   7        6.02        5.45      1.67 o
  -3   7   7      114.91      112.49      3.75 o
  -2   7   7        0.29        0.88      2.39 o
  -1   7   7      161.50      159.82      3.28 o
   0   7   7        1.03       -1.63      1.63 o
   1   7   7        4.39        3.04      1.57 o
   2   7   7        0.02       -0.95      0.95 o
   3   7   7       37.56       37.99      2.09 o
   4   7   7        0.11       -0.37      1.21 o
   5   7   7       10.55       12.33      1.78 o
   6   7   7       30.70       30.14      3.61 o
   7   7   7       62.07       70.69      5.73 o
   8   7   7        0.02        2.12      3.61 o
   9   7   7       21.72       17.09      3.22 o
  -9   8   7        0.47       -1.68      2.47 o
  -8   8   7       15.92       13.07      2.92 o
  -7   8   7       17.72       11.65      2.70 o
  -6   8   7        0.13        0.89      3.54 o
  -5   8   7       60.82       58.48      7.48 o
  -4   8   7       22.36       20.26      2.75 o
  -3   8   7      117.43      119.67      4.06 o
  -2   8   7        3.33        4.01      1.72 o
  -1   8   7      146.42      141.12      7.84 o
   0   8   7      203.32      211.51      6.72 o
   1   8   7        3.14        1.72      1.59 o
   2   8   7       20.74       21.76      2.04 o
   3   8   7       23.13       26.43      2.42 o
   4   8   7       48.61       48.28      2.39 o
   5   8   7       25.51       16.09      1.91 o
   6   8   7       12.02       11.50      1.96 o
   7   8   7        1.05        0.44      2.29 o
   8   8   7        7.51        8.92      2.84 o
  -7   9   7        0.07        0.45      2.60 o
  -6   9   7       15.86       12.05      2.27 o
  -5   9   7      140.35      132.25      8.28 o
  -4   9   7       24.67       23.28      2.43 o
  -3   9   7      113.71      115.31      4.27 o
  -2   9   7        0.16       -1.69      1.69 o
  -1   9   7       17.47       14.78      2.14 o
   0   9   7      125.44      142.69      4.50 o
   1   9   7        0.87       -1.68      1.68 o
   2   9   7       10.36        7.55      2.83 o
   3   9   7       23.68       21.11      2.26 o
   4   9   7        5.94        7.09      3.08 o
   5   9   7       26.86       27.73      3.21 o
   6   9   7       35.18       33.32      4.46 o
  -4  10   7        6.78        5.42      2.18 o
  -3  10   7        1.20       -0.98      1.93 o
  -2  10   7        8.49        7.66      2.08 o
  -1  10   7        1.83        0.69      1.93 o
   0  10   7        6.96        9.40      2.18 o
   1  10   7       87.40       97.75      4.95 o
   2  10   7       29.61       32.63      3.20 o
   3  10   7      186.67      183.34      8.29 o
   4  10   7       58.97       54.34      5.52 o
 -12   0   8      105.32      108.93      7.86 o
 -10   0   8      232.79      228.31      9.78 o
  -8   0   8      170.97      170.40      5.10 o
  -6   0   8      310.44      290.05      6.30 o
  -4   0   8      210.43      204.27      4.94 o
  -2   0   8      445.23      394.84      7.54 o
   0   0   8     3858.77     3775.40     57.96 o
   2   0   8        1.23       -0.86      0.86 o
   4   0   8      563.32      559.49     15.39 o
   6   0   8       68.55       71.98      5.10 o
   8   0   8        6.90        3.40      2.76 o
  10   0   8      335.52      336.56     13.40 o
  12   0   8       18.71       21.86      5.09 o
 -13   1   8       53.02       55.92      4.73 o
 -12   1   8        0.02        2.44      2.55 o
 -11   1   8       85.85       82.80      3.56 o
 -10   1   8       29.03       21.12      1.96 o
  -9   1   8      131.56      129.52      3.77 o
  -8   1   8      107.33       93.96      3.03 o
  -7   1   8      278.40      268.31      4.33 o
  -6   1   8       34.28       39.25      1.78 o
  -5   1   8     1398.08     1407.75     19.18 o
  -4   1   8      279.20      326.44      4.83 o
  -3   1   8      603.30      617.47      7.04 o
  -2   1   8      206.29      206.48      2.65 o
  -1   1   8       51.87       68.40      1.34 o
   0   1   8       16.89       22.74      1.19 o
   1   1   8     2387.33     2429.56     22.08 o
   2   1   8        0.88       -0.49      0.49 o
   3   1   8     2060.37     2152.92     24.45 o
   4   1   8       10.02       13.03      1.72 o
   5   1   8      895.59      989.92     17.59 o
   6   1   8       18.60       20.14      2.39 o
   7   1   8       10.86       13.30      2.44 o
   8   1   8      152.76      123.28      5.33 o
   9   1   8       15.57       12.80      2.62 o
  10   1   8       29.85       23.44      3.22 o
  11   1   8       66.92       85.40      5.31 o
  12   1   8        3.13        4.65      4.67 o
  13   1   8       20.59       24.29      4.27 o
 -13   2   8        1.41       -2.92      2.92 o
 -12   2   8       78.64       83.30      4.57 o
 -11   2   8       25.73       23.70      2.31 o
 -10   2   8        8.07        9.81      1.86 o
  -9   2   8       41.98       32.48      2.65 o
  -8   2   8        0.14       -0.17      1.28 o
  -7   2   8       32.33       27.93      1.63 o
  -6   2   8       57.62       67.24      2.04 o
  -5   2   8        0.03        1.35      0.78 o
  -4   2   8     1410.80     1394.35     16.37 o
  -3   2   8      493.41      531.07      5.62 o
  -2   2   8       51.84       36.47      1.09 o
  -1   2   8        0.54        1.86      0.46 o
   0   2   8      670.53      840.30      8.14 o
   1   2   8      869.73     1083.91     10.30 o
   2   2   8       17.22       17.92      0.90 o
   3   2   8        0.31        0.97      0.69 o
   4   2   8        0.27        0.40      0.69 o
   5   2   8       12.24        5.30      1.10 o
   6   2   8       56.38       55.81      2.15 o
   7   2   8       28.72       18.38      2.98 o
   8   2   8      282.32      269.84      8.93 o
   9   2   8       10.40        3.71      3.18 o
  10   2   8       10.83        5.11      2.45 o
  11   2   8        8.67        3.28      2.62 o
  12   2   8       68.19       80.48      5.77 o
 -13   3   8       35.99       40.32      6.15 o
 -12   3   8       18.44       17.93      2.44 o
 -11   3   8        6.55        3.45      1.87 o
 -10   3   8        3.18        0.01      1.62 o
  -9   3   8       38.35       33.51      2.41 o
  -8   3   8       52.57       51.82      1.94 o
  -7   3   8     1036.59      985.10     12.63 o
  -6   3   8        2.80        1.02      0.95 o
  -5   3   8      220.49      195.24      3.56 o
  -4   3   8       47.24       59.99      1.87 o
  -3   3   8      255.93      259.45      3.10 o
  -2   3   8      162.86      210.64      2.71 o
  -1   3   8      447.92      460.74      4.87 o
   0   3   8      285.81      323.05      3.61 o
   1   3   8       29.14       30.02      1.02 o
   2   3   8     1196.86     1275.30     13.27 o
   3   3   8     1453.29     1585.55     16.35 o
   4   3   8       84.93       73.18      1.94 o
   5   3   8      214.46      225.87      4.48 o
   6   3   8       30.96       24.01      1.69 o
   7   3   8       12.29       10.30      2.47 o
   8   3   8      190.98      166.34      6.14 o
   9   3   8       64.31       64.38      4.38 o
  10   3   8       21.77       17.11      3.20 o
  11   3   8       19.04       17.14      3.37 o
  12   3   8      120.26      138.11      7.12 o
 -12   4   8       22.08       14.06      2.96 o
 -11   4   8       44.51       49.78      4.05 o
 -10   4   8       87.73       76.36      3.60 o
  -9   4   8        6.92        5.82      1.79 o
  -8   4   8       30.53       20.27      1.57 o
  -7   4   8       26.75       22.43      1.61 o
  -6   4   8       77.72       78.42      4.89 o
  -5   4   8      168.55      166.62      6.07 o
  -4   4   8      509.25      500.45      6.70 o
  -3   4   8      472.54      470.86      6.71 o
  -2   4   8      826.58      855.73      9.35 o
  -1   4   8       52.32       43.09      1.47 o
   0   4   8        0.05        0.24      0.60 o
   1   4   8        5.02        9.39      2.74 o
   2   4   8        8.25       15.80      1.56 o
   3   4   8      120.53      125.92      4.06 o
   4   4   8       46.65       45.78      2.03 o
   5   4   8       44.77       35.89      2.06 o
   6   4   8       34.05       35.49      2.90 o
   7   4   8       11.05        9.31      2.39 o
   8   4   8        3.73       -1.62      2.17 o
   9   4   8        0.07       -2.14      2.14 o
  10   4   8        0.11       -0.74      2.65 o
  11   4   8        4.13        5.45      2.99 o
  12   4   8        1.30        3.95      3.16 o
 -12   5   8       25.26       25.47      5.52 o
 -11   5   8        0.03       -2.29      2.29 o
 -10   5   8       63.26       62.23      4.32 o
  -9   5   8      239.29      229.62      7.06 o
  -8   5   8       35.93       32.08      2.84 o
  -7   5   8       33.65       21.32      1.92 o
  -6   5   8      223.86      237.50      4.34 o
  -5   5   8       31.18       25.45      1.84 o
  -4   5   8       22.58       20.73      2.70 o
  -3   5   8      123.08      130.25      3.91 o
  -2   5   8       63.96       65.32      1.76 o
  -1   5   8       38.25       40.44      1.45 o
   0   5   8      108.38      107.44      2.06 o
   1   5   8     1049.11     1141.34     13.65 o
   2   5   8      132.28      124.42      2.71 o
   3   5   8        2.15        1.83      0.94 o
   4   5   8       70.65       65.25      1.78 o
   5   5   8        3.72        1.76      1.78 o
   6   5   8        3.28       -0.34      1.88 o
   7   5   8       25.45       23.24      4.24 o
   8   5   8      160.42      169.03      6.47 o
   9   5   8        4.56        2.07      2.54 o
  10   5   8       65.82       87.90      7.32 o
  11   5   8       67.22       72.60      7.43 o
 -11   6   8        5.08       -0.59      2.54 o
 -10   6   8        3.65        2.57      2.62 o
  -9   6   8       13.53       14.08      2.77 o
  -8   6   8       63.55       51.18      5.94 o
  -7   6   8       20.56       18.49      1.95 o
  -6   6   8       24.43       15.40      1.83 o
  -5   6   8      324.43      329.45      6.59 o
  -4   6   8       45.52       45.80      5.09 o
  -3   6   8      266.97      278.73      6.90 o
  -2   6   8      469.47      457.46      6.35 o
  -1   6   8      483.92      478.67      5.69 o
   0   6   8      128.09      129.45      2.88 o
   1   6   8       33.85       29.83      1.59 o
   2   6   8        0.76       -0.89      0.92 o
   3   6   8      119.77      117.85      2.82 o
   4   6   8      253.41      276.16      4.64 o
   5   6   8      397.73      429.65      7.35 o
   6   6   8        3.48        2.89      2.08 o
   7   6   8      308.48      311.51      8.45 o
   8   6   8        3.24        3.82      3.40 o
   9   6   8       65.15       83.64      7.22 o
  10   6   8       48.58       68.98      7.22 o
 -10   7   8        0.47       -1.55      2.54 o
  -9   7   8       26.71       27.22      4.56 o
  -8   7   8       88.43       95.67      5.01 o
  -7   7   8       13.73        9.11      1.95 o
  -6   7   8      103.72      100.27      3.72 o
  -5   7   8        3.25        1.91      1.63 o
  -4   7   8      140.21      141.68      4.19 o
  -3   7   8       21.99       14.92      1.90 o
  -2   7   8      205.92      227.19      6.29 o
  -1   7   8        9.09       12.17      2.33 o
   0   7   8        1.57       -0.66      1.72 o
   1   7   8       58.51       56.26      4.85 o
   2   7   8       72.60       69.59      2.52 o
   3   7   8        0.64       -0.28      1.37 o
   4   7   8      253.40      270.53      5.18 o
   5   7   8       44.22       44.97      2.64 o
   6   7   8       56.96       65.81      5.52 o
   7   7   8        8.18       12.94      3.61 o
   8   7   8      167.36      168.46      8.71 o
   9   7   8        0.74        3.64      2.75 o
  -8   8   8        3.05        2.44      2.65 o
  -7   8   8        3.05       -0.48      2.39 o
  -6   8   8       16.14       12.73      2.16 o
  -5   8   8       40.79       42.35      3.78 o
  -4   8   8        2.52       -1.71      1.71 o
  -3   8   8       64.62       64.47      3.28 o
  -2   8   8       41.68       34.25      2.52 o
  -1   8   8       63.50       68.33      6.41 o
   0   8   8        5.15        5.18      1.81 o
   1   8   8      105.25      113.99      4.47 o
   2   8   8        4.19       -0.95      1.80 o
   3   8   8       21.14       20.72      1.65 o
   4   8   8       19.82       19.72      1.70 o
   5   8   8        8.15        6.78      1.99 o
   6   8   8       61.53       59.20      3.30 o
   7   8   8        2.33        3.43      1.94 o
   8   8   8      104.38      118.62      6.01 o
  -7   9   8       19.11       17.70      3.14 o
  -6   9   8        7.11       10.16      2.24 o
  -5   9   8       30.73       25.43      2.64 o
  -4   9   8       43.15       39.58      2.98 o
  -3   9   8       24.73       20.22      2.34 o
  -2   9   8        6.02        2.99      1.95 o
  -1   9   8       31.56       27.53      2.56 o
   0   9   8      446.89      480.55     19.14 o
   1   9   8       22.91       25.25      2.48 o
   2   9   8       15.84       18.15      2.29 o
   3   9   8        1.25       -1.72      1.72 o
   4   9   8        1.13        0.41      2.29 o
   5   9   8        0.65       -2.19      2.19 o
   6   9   8        9.17        7.43      3.40 o
  -4  10   8       11.49        8.02      2.22 o
  -3  10   8        0.10       -1.30      1.99 o
  -2  10   8        5.19        5.34      2.16 o
  -1  10   8       15.41       14.46      2.31 o
   0  10   8        6.22        7.91      2.45 o
   1  10   8       20.52       27.57      3.05 o
   2  10   8        2.73        3.80      2.45 o
   3  10   8       15.91       12.94      3.61 o
 -13   0   9      124.41      116.80      9.13 o
 -11   0   9       70.45       56.47      6.37 o
  -9   0   9        0.08       -1.91      2.55 o
  -7   0   9      215.25      207.11      8.08 o
  -5   0   9      458.26      474.72     13.01 o
  -3   0   9     1002.24      870.19     14.98 o
  -1   0   9    10221.45    10851.43    313.30 o
   1   0   9       29.33       26.88      2.97 o
   3   0   9     1823.60     1746.88     28.21 o
   5   0   9       50.21       61.78      4.88 o
   7   0   9       54.47       51.80      5.31 o
   9   0   9      318.65      272.31     11.49 o
  11   0   9       58.01       48.19      6.16 o
 -13   1   9        3.07        1.57      2.92 o
 -12   1   9        4.08        0.72      2.62 o
 -11   1   9        0.65        1.21      1.65 o
 -10   1   9      104.84      116.71      3.81 o
  -9   1   9       22.14       15.16      1.75 o
  -8   1   9      204.92      192.03      2.94 o
  -7   1   9       58.85       61.37      2.10 o
  -6   1   9       80.06       77.96      2.30 o
  -5   1   9       14.34       15.52      1.34 o
  -4   1   9       17.55       16.27      1.84 o
  -3   1   9      209.31      212.78      3.17 o
  -2   1   9     1023.88     1009.77     10.82 o
  -1   1   9       60.09       69.15      1.85 o
   0   1   9     3500.05     3442.53     37.63 o
   1   1   9        7.89        7.08      2.72 o
   2   1   9      444.08      448.51      6.06 o
   3   1   9      152.49      167.50      3.07 o
   4   1   9       41.92       37.91      2.12 o
   5   1   9       40.04       36.96      3.18 o
   6   1   9       25.07       13.96      2.24 o
   7   1   9        3.07        2.44      2.02 o
   8   1   9      496.63      465.45     10.99 o
   9   1   9       14.87       17.59      3.00 o
  10   1   9      172.05      165.06      6.68 o
  11   1   9       37.99       42.50      4.28 o
  12   1   9        5.00        4.84      3.07 o
 -13   2   9        2.37        2.04      2.99 o
 -12   2   9       24.63       35.58      2.97 o
 -11   2   9       55.55       44.91      2.97 o
 -10   2   9        0.54       -1.53      1.53 o
  -9   2   9      122.05      105.86      5.19 o
  -8   2   9       43.17       33.28      1.92 o
  -7   2   9       20.95       16.70      1.39 o
  -6   2   9      550.30      564.85      7.76 o
  -5   2   9      445.03      432.66      6.18 o
  -4   2   9      323.96      289.39      4.10 o
  -3   2   9      114.76      130.85      2.39 o
  -2   2   9      418.46      396.61      4.45 o
  -1   2   9     1143.32     1217.40     11.58 o
   0   2   9      172.99      230.01      2.88 o
   1   2   9     1698.99     1902.17     19.06 o
   2   2   9      486.76      503.77      6.65 o
   3   2   9      210.30      242.22      3.95 o
   4   2   9      253.31      222.77      4.49 o
   5   2   9      375.50      368.46      6.44 o
   6   2   9        3.70        6.28      1.05 o
   7   2   9       10.39        2.23      2.10 o
   8   2   9       68.36       57.85      4.26 o
   9   2   9       98.58       94.62      5.08 o
  10   2   9       16.13       11.25      2.77 o
  11   2   9       16.62       11.09      2.99 o
  12   2   9        8.81        3.01      3.20 o
 -12   3   9        3.48        2.76      2.15 o
 -11   3   9       50.17       48.36      3.08 o
 -10   3   9        8.14        4.80      1.81 o
  -9   3   9      162.63      141.82      4.28 o
  -8   3   9        1.98        3.05      0.98 o
  -7   3   9      340.55      381.20      6.01 o
  -6   3   9      357.36      356.87      5.61 o
  -5   3   9        5.38        7.94      1.08 o
  -4   3   9      278.84      261.81      3.91 o
  -3   3   9        2.57        3.34      0.65 o
  -2   3   9      375.27      369.54      4.24 o
  -1   3   9        0.43        0.79      0.53 o
   0   3   9      231.01      225.02      2.82 o
   1   3   9      641.15      677.51      6.83 o
   2   3   9     1032.84     1056.17     11.27 o
   3   3   9      459.03      484.89      6.59 o
   4   3   9        5.40       10.67      1.36 o
   5   3   9       42.19       39.73      2.05 o
   6   3   9       66.47       57.53      4.90 o
   7   3   9       80.14       66.52      4.35 o
   8   3   9        0.42       -2.14      2.14 o
   9   3   9       12.82        3.63      2.45 o
  10   3   9       59.34       73.84      4.93 o
  11   3   9        5.73        6.48      2.92 o
  12   3   9       23.25       23.42      4.04 o
 -12   4   9        0.18       -1.14      2.50 o
 -11   4   9        1.59       -0.29      2.29 o
 -10   4   9        1.58       -2.23      2.23 o
  -9   4   9        4.27        2.08      1.71 o
  -8   4   9      132.70      140.10      4.20 o
  -7   4   9      398.05      370.67      6.88 o
  -6   4   9      126.68      135.54      6.36 o
  -5   4   9       36.07       22.98      2.29 o
  -4   4   9      532.10      568.69      9.92 o
  -3   4   9      434.35      421.31      4.79 o
  -2   4   9       59.13       49.33      1.99 o
  -1   4   9       29.05       32.23      1.41 o
   0   4   9       50.91       67.91      1.71 o
   1   4   9       14.16       17.70      1.19 o
   2   4   9       14.60       16.65      1.20 o
   3   4   9     1439.93     1494.52     15.55 o
   4   4   9      136.95      127.02      2.82 o
   5   4   9      140.54      160.07      3.85 o
   6   4   9      503.71      518.22     10.72 o
   7   4   9       80.85       80.84      4.63 o
   8   4   9        3.30       -0.03      3.61 o
   9   4   9        6.61        5.50      2.62 o
  10   4   9        3.11       -2.47      2.47 o
  11   4   9        3.14        1.65      2.84 o
 -11   5   9       13.76       12.30      2.92 o
 -10   5   9        9.25        4.32      2.45 o
  -9   5   9      224.99      228.53      7.06 o
  -8   5   9      173.75      163.27      5.77 o
  -7   5   9       50.05       36.74      2.34 o
  -6   5   9       44.79       49.95      3.52 o
  -5   5   9       25.69       23.84      1.77 o
  -4   5   9        1.93        0.24      1.25 o
  -3   5   9      405.39      396.77      6.64 o
  -2   5   9        4.47        5.66      0.94 o
  -1   5   9      344.20      364.36      4.68 o
   0   5   9       39.62       39.09      1.47 o
   1   5   9      837.43      889.65     11.08 o
   2   5   9      239.68      253.35      4.25 o
   3   5   9       45.31       42.99      1.93 o
   4   5   9      158.28      163.43      3.37 o
   5   5   9       86.26       80.35      4.03 o
   6   5   9        0.73        5.96      2.29 o
   7   5   9      313.86      341.48      9.05 o
   8   5   9       29.58       20.09      3.14 o
   9   5   9       64.84       56.67      4.58 o
  10   5   9        2.91        1.59      2.70 o
  11   5   9       23.03       25.89      5.31 o
 -11   6   9        2.32       -2.65      2.65 o
 -10   6   9        2.14       -2.16      2.39 o
  -9   6   9        1.18       -1.13      2.65 o
  -8   6   9        9.29        5.81      4.46 o
  -7   6   9       10.88        9.31      1.74 o
  -6   6   9       18.29       18.27      1.92 o
  -5   6   9        6.91        7.85      3.29 o
  -4   6   9      170.66      161.97      5.25 o
  -3   6   9        1.96       -1.91      4.88 o
  -2   6   9      241.47      247.57      5.35 o
  -1   6   9      530.66      540.55      6.46 o
   0   6   9        2.00       -0.80      0.80 o
   1   6   9        2.56        0.23      1.03 o
   2   6   9        5.87        1.14      1.05 o
   3   6   9       71.96       71.34      2.36 o
   4   6   9       28.94       29.28      1.80 o
   5   6   9       36.25       36.82      2.79 o
   6   6   9        2.04        1.21      2.04 o
   7   6   9      245.67      272.72      8.05 o
   8   6   9       11.82       15.70      4.24 o
   9   6   9       10.28       11.88      4.24 o
  10   6   9       16.31       14.22      4.88 o
 -10   7   9       66.55       58.80      7.01 o
  -9   7   9       35.26       36.83      3.71 o
  -8   7   9        8.94        5.90      2.54 o
  -7   7   9       47.83       37.13      3.22 o
  -6   7   9        1.49       -1.40      1.63 o
  -5   7   9        6.87        1.15      1.67 o
  -4   7   9        7.78        6.86      2.19 o
  -3   7   9      117.79      110.38      6.58 o
  -2   7   9      819.21      845.78     15.98 o
  -1   7   9     1418.01     1474.08     28.55 o
   0   7   9      209.04      208.37      4.27 o
   1   7   9       32.21       28.86      2.00 o
   2   7   9        5.84        1.89      1.24 o
   3   7   9        7.26        5.77      1.36 o
   4   7   9        0.11        0.57      1.32 o
   5   7   9       30.89       28.58      1.93 o
   6   7   9        0.02       -1.75      1.93 o
   7   7   9        1.94        4.67      3.18 o
   8   7   9      162.19      176.31      9.35 o
   9   7   9      190.93      228.81     11.05 o
  -8   8   9        8.02        7.94      2.77 o
  -7   8   9       40.45       31.46      3.30 o
  -6   8   9       90.13       90.22      4.31 o
  -5   8   9        0.11       -2.48      2.48 o
  -4   8   9       11.49       11.37      2.08 o
  -3   8   9        0.81       -1.65      1.65 o
  -2   8   9        0.21       -0.51      1.63 o
  -1   8   9        3.58        6.59      2.24 o
   0   8   9       14.34       11.79      2.39 o
   1   8   9      218.04      234.05      7.55 o
   2   8   9       19.81       14.18      2.24 o
   3   8   9        2.59        3.42      1.36 o
   4   8   9      178.99      180.73      5.48 o
   5   8   9        7.86        7.24      1.99 o
   6   8   9        0.69        0.00      2.02 o
   7   8   9       12.79        9.97      2.55 o
   8   8   9       10.96       18.25      4.24 o
  -6   9   9       12.59        2.84      2.75 o
  -5   9   9        0.02       -0.58      1.95 o
  -4   9   9        2.04       -0.97      1.86 o
  -3   9   9       13.08       15.29      2.37 o
  -2   9   9        0.86        3.93      2.06 o
  -1   9   9       45.80       41.83      3.70 o
   0   9   9      140.11      155.92      6.56 o
   1   9   9      109.66      127.50      6.28 o
   2   9   9        6.95        3.87      2.01 o
   3   9   9       38.57       39.58      2.95 o
   4   9   9        3.65        1.47      2.34 o
   5   9   9        6.26        1.49      3.18 o
   6   9   9        0.00       -1.49      2.97 o
  -3  10   9        0.05       -1.63      1.96 o
  -2  10   9       15.81       14.97      3.29 o
  -1  10   9        0.55       -2.24      2.24 o
   0  10   9        3.91        6.29      2.45 o
   1  10   9       24.99       25.93      2.99 o
   2  10   9       25.30       26.32      3.07 o
 -12   0  10        9.61        5.94      4.03 o
 -10   0  10      552.94      502.06     15.98 o
  -8   0  10      132.03      118.33      6.59 o
  -6   0  10     1219.88     1155.26     27.94 o
  -4   0  10      507.72      446.91     11.32 o
  -2   0  10       92.62       74.82      2.86 o
   0   0  10     2562.46     2732.71     47.32 o
   2   0  10      294.74      250.64      5.76 o
   4   0  10      201.70      170.36      4.84 o
   6   0  10      138.35      131.95      7.44 o
   8   0  10       70.75       52.44      5.73 o
  10   0  10       33.26       28.23      4.88 o
  12   0  10       12.26       21.43      5.52 o
 -13   1  10       25.81       25.41      3.75 o
 -12   1  10        8.85        9.32      2.97 o
 -11   1  10       22.15       22.94      3.36 o
 -10   1  10      427.29      400.22      9.59 o
  -9   1  10        1.88        1.09      1.44 o
  -8   1  10      195.09      198.10      6.56 o
  -7   1  10      145.04      146.39      3.16 o
  -6   1  10      255.19      262.17      5.16 o
  -5   1  10      300.18      294.67      5.37 o
  -4   1  10      149.27      151.42      2.76 o
  -3   1  10      598.16      591.35      6.97 o
  -2   1  10      177.63      200.25      3.10 o
  -1   1  10      858.32      854.94     10.46 o
   0   1  10     1207.89     1335.78     15.50 o
   1   1  10      249.14      237.06      3.88 o
   2   1  10      217.92      221.93      3.77 o
   3   1  10        5.15        1.98      0.94 o
   4   1  10       54.69       57.46      2.16 o
   5   1  10        6.27        2.30      1.87 o
   6   1  10      263.05      251.03      6.98 o
   7   1  10       76.36       77.52      4.50 o
   8   1  10       16.16       10.30      2.47 o
   9   1  10      123.95      131.71      5.85 o
  10   1  10       17.98       16.31      3.15 o
  11   1  10       13.21       16.94      3.37 o
  12   1  10       19.46       20.81      3.75 o
 -13   2  10        7.02        8.28      4.46 o
 -12   2  10       10.43        7.47      2.21 o
 -11   2  10       11.29       15.65      2.15 o
 -10   2  10        8.31        7.72      1.84 o
  -9   2  10       27.66       19.20      1.99 o
  -8   2  10      416.20      408.01      7.44 o
  -7   2  10      162.66      167.21      3.54 o
  -6   2  10      138.79      142.80      3.18 o
  -5   2  10       62.46       58.19      2.36 o
  -4   2  10      267.80      237.28      3.63 o
  -3   2  10      586.00      647.68      7.54 o
  -2   2  10      358.63      470.20      5.74 o
  -1   2  10       14.50       13.83      0.83 o
   0   2  10      192.55      198.46      2.68 o
   1   2  10      107.36      150.82      2.55 o
   2   2  10     1532.65     1537.27     17.72 o
   3   2  10        8.29        6.13      0.99 o
   4   2  10     1113.54     1104.59     13.42 o
   5   2  10        0.26        0.20      1.28 o
   6   2  10        2.31       -1.84      1.84 o
   7   2  10       54.87       29.14      3.11 o
   8   2  10      111.90       84.27      4.80 o
   9   2  10        0.54       -2.05      2.24 o
  10   2  10        5.81        4.64      2.69 o
  11   2  10       20.82       20.26      3.59 o
  12   2  10       12.68       17.27      3.74 o
 -12   3  10       52.83       67.80      4.56 o
 -11   3  10      108.58      115.81      4.36 o
 -10   3  10        0.15        0.42      1.69 o
  -9   3  10      114.71      101.07      3.71 o
  -8   3  10       29.60       18.01      1.90 o
  -7   3  10      163.58      146.46      3.41 o
  -6   3  10      657.73      672.55      9.20 o
  -5   3  10     1359.45     1368.81     19.02 o
  -4   3  10       48.64       43.49      1.77 o
  -3   3  10      674.67      701.01      8.09 o
  -2   3  10      575.71      600.85      6.35 o
  -1   3  10     1014.62     1069.47     10.40 o
   0   3  10       27.47       28.44      1.14 o
   1   3  10      340.16      383.16      4.36 o
   2   3  10        2.44        5.34      0.81 o
   3   3  10      119.29      136.90      2.92 o
   4   3  10      158.53      153.59      3.23 o
   5   3  10      407.80      399.59      6.96 o
   6   3  10      238.25      207.79      4.90 o
   7   3  10       47.49       31.42      3.18 o
   8   3  10      139.24      135.59      5.75 o
   9   3  10       13.33       11.36      2.75 o
  10   3  10        4.08        2.27      2.60 o
  11   3  10        0.00       -2.64      2.69 o
  12   3  10        1.02       -4.24      4.24 o
 -12   4  10        0.50       -0.91      2.50 o
 -11   4  10        2.88       -0.13      2.39 o
 -10   4  10       15.37       10.65      2.54 o
  -9   4  10      125.03      129.01      4.83 o
  -8   4  10       28.45       25.48      2.70 o
  -7   4  10       77.44       80.85      3.09 o
  -6   4  10      107.88      102.15      3.65 o
  -5   4  10      144.48      134.47      4.95 o
  -4   4  10       26.57       31.89      4.11 o
  -3   4  10       34.22       23.96      1.18 o
  -2   4  10      315.97      313.46      3.85 o
  -1   4  10       56.61       71.03      1.83 o
   0   4  10       23.39       18.31      1.03 o
   1   4  10       76.49       74.21      2.29 o
   2   4  10        3.98        3.33      0.77 o
   3   4  10        1.28        1.75      0.77 o
   4   4  10       72.64       66.47      2.20 o
   5   4  10       63.53       52.76      2.59 o
   6   4  10      228.31      263.54     11.05 o
   7   4  10        4.97        4.73      2.39 o
   8   4  10      104.53      100.13      5.50 o
   9   4  10        0.00       -1.62      2.47 o
  10   4  10        2.20        1.07      2.69 o
  11   4  10        5.29        5.57      3.40 o
 -11   5  10       11.63        9.34      2.90 o
 -10   5  10       17.69       12.44      2.90 o
  -9   5  10        2.41        2.70      2.47 o
  -8   5  10       36.61       28.26      2.90 o
  -7   5  10       19.08       15.43      1.72 o
  -6   5  10      151.15      137.23      5.21 o
  -5   5  10      224.07      215.59      6.09 o
  -4   5  10       20.48       16.61      2.32 o
  -3   5  10     2738.20     1888.47    587.55 o
  -2   5  10      219.95      218.10      3.53 o
  -1   5  10      217.31      233.77      3.56 o
   0   5  10      160.24      171.37      2.90 o
   1   5  10       35.16       37.71      1.94 o
   2   5  10      140.57      148.12      3.21 o
   3   5  10        0.23       -0.39      1.00 o
   4   5  10       31.13       26.63      1.73 o
   5   5  10      266.66      273.98      5.88 o
   6   5  10        6.41       10.50      2.45 o
   7   5  10      523.45      571.12     20.45 o
   8   5  10       35.63       35.97      3.66 o
   9   5  10        3.89        0.60      2.54 o
  10   5  10        9.94       14.64      3.37 o
 -10   6  10        5.18        5.29      2.84 o
  -9   6  10      162.37      156.85      6.23 o
  -8   6  10        6.16        1.43      2.17 o
  -7   6  10       70.16       76.80      3.34 o
  -6   6  10        0.02       -1.40      1.40 o
  -5   6  10        6.92        8.18      2.10 o
  -4   6  10       46.79       43.33      3.22 o
  -3   6  10       11.58        8.90      2.10 o
  -2   6  10        0.35        3.63      2.11 o
  -1   6  10      379.58      387.80      5.93 o
   0   6  10       81.20       79.70      2.60 o
   1   6  10       79.51       74.79      2.99 o
   2   6  10       15.56       13.42      1.33 o
   3   6  10       46.85       50.00      2.27 o
   4   6  10       90.91       95.58      2.91 o
   5   6  10       58.38       61.41      3.11 o
   6   6  10        5.32        2.37      1.76 o
   7   6  10       24.60       23.93      3.14 o
   8   6  10       55.38       54.55      6.16 o
   9   6  10        4.00        1.06      3.82 o
  10   6  10        9.05       11.03      4.67 o
  -9   7  10       43.34       43.30      3.98 o
  -8   7  10       36.82       35.53      3.82 o
  -7   7  10        4.83        2.40      2.32 o
  -6   7  10       18.27       14.48      2.08 o
  -5   7  10       16.84       11.63      2.29 o
  -4   7  10       41.02       47.91      3.72 o
  -3   7  10        6.92        4.87      2.02 o
  -2   7  10       92.44       95.39      4.44 o
  -1   7  10      221.29      281.84      7.35 o
   0   7  10      257.71      255.99      7.76 o
   1   7  10       66.50       59.95      6.42 o
   2   7  10        1.17       -2.01      2.01 o
   3   7  10        7.81        5.78      1.46 o
   4   7  10        4.13        3.61      1.44 o
   5   7  10       19.60       14.30      1.65 o
   6   7  10        2.30        0.69      2.02 o
   7   7  10       74.70       65.13      4.20 o
   8   7  10       16.65       14.22      4.24 o
   9   7  10        0.00       -0.64      3.82 o
  -8   8  10        0.11       -1.86      2.47 o
  -7   8  10       37.12       35.57      3.45 o
  -6   8  10        2.18        2.24      1.95 o
  -5   8  10       49.02       45.32      5.53 o
  -4   8  10        2.76       -0.26      1.74 o
  -3   8  10       22.79       19.76      2.31 o
  -2   8  10       24.65       24.57      2.92 o
  -1   8  10      171.81      175.93      5.90 o
   0   8  10        1.41        2.77      2.17 o
   1   8  10       86.58       99.01     10.93 o
   2   8  10        1.53       -0.62      1.87 o
   3   8  10       19.79       19.16      1.81 o
   4   8  10       11.59       10.61      1.68 o
   5   8  10        0.67       -1.50      1.84 o
   6   8  10       20.18       19.33      3.40 o
   7   8  10        0.37       -1.22      2.32 o
  -6   9  10        0.14       -2.76      2.76 o
  -5   9  10       11.58        7.51      2.20 o
  -4   9  10       44.63       35.09      3.27 o
  -3   9  10       28.79       22.89      2.56 o
  -2   9  10      350.43      345.37      8.21 o
  -1   9  10        5.95        4.43      2.02 o
   0   9  10       86.80       77.98      4.04 o
   1   9  10      127.35      137.96      4.58 o
   2   9  10        0.60       -1.34      1.89 o
   3   9  10        5.59        1.48      2.35 o
   4   9  10        0.29       -2.97      2.97 o
   5   9  10        7.37        7.85      3.61 o
  -2  10  10       10.41        5.41      2.75 o
  -1  10  10        3.47        0.70      2.39 o
   0  10  10       37.05       36.46      3.35 o
   1  10  10       16.93       17.14      2.84 o
 -13   0  11       63.95       69.41      8.07 o
 -11   0  11        3.31        7.64      3.61 o
  -9   0  11      164.80      171.89      8.50 o
  -7   0  11      874.11      877.27     22.89 o
  -5   0  11      262.62      277.79      6.88 o
  -3   0  11       59.07       68.16      3.05 o
  -1   0  11       19.66       60.21      3.61 o
   1   0  11     1101.54     1151.62     19.47 o
   3   0  11     1376.45     1351.45     22.63 o
   5   0  11        6.55       -1.72      1.72 o
   7   0  11      154.65      140.66      7.86 o
   9   0  11       15.69        4.67      3.40 o
  11   0  11       19.10       26.10      5.31 o
 -12   1  11       98.36      100.71      5.62 o
 -11   1  11       49.45       36.42      3.67 o
 -10   1  11        0.44        3.66      1.77 o
  -9   1  11       24.20       18.87      1.97 o
  -8   1  11      623.08      608.28     10.01 o
  -7   1  11        2.42        2.52      1.11 o
  -6   1  11     1640.00     1607.72     22.18 o
  -5   1  11       11.35       12.53      1.16 o
  -4   1  11      854.09      861.55      9.80 o
  -3   1  11       67.57       79.12      1.97 o
  -2   1  11     1188.90     1312.77     15.50 o
  -1   1  11      330.52      386.39      5.63 o
   0   1  11       34.39       57.28      1.90 o
   1   1  11       56.35       51.40      1.87 o
   2   1  11      675.36      673.63      8.76 o
   3   1  11      199.96      187.66      3.60 o
   4   1  11      984.06     1002.46     12.47 o
   5   1  11      178.79      148.36      3.53 o
   6   1  11       17.06        4.68      2.32 o
   7   1  11       13.69        5.56      2.32 o
   8   1  11        9.63       11.67      3.93 o
   9   1  11        2.90        2.12      2.54 o
  10   1  11       18.52       22.26      3.44 o
  11   1  11        3.38        0.34      3.71 o
  12   1  11       23.40       30.71      4.27 o
 -12   2  11       78.17       76.09      4.09 o
 -11   2  11      228.72      228.42      5.89 o
 -10   2  11        4.15        5.12      1.81 o
  -9   2  11      275.65      289.60      6.25 o
  -8   2  11        0.18       -1.36      1.36 o
  -7   2  11      173.58      168.73      3.63 o
  -6   2  11      256.16      253.88      4.53 o
  -5   2  11      626.79      611.49      8.42 o
  -4   2  11      155.96      171.41      3.09 o
  -3   2  11       46.31       48.21      1.68 o
  -2   2  11     1247.73     1355.25     14.39 o
  -1   2  11      812.03      803.55      9.01 o
   0   2  11       86.88       94.38      2.34 o
   1   2  11      150.91      106.36      2.49 o
   2   2  11       19.37       10.59      1.13 o
   3   2  11        0.20        0.08      0.95 o
   4   2  11       12.79       14.05      1.33 o
   5   2  11       81.90       79.66      2.75 o
   6   2  11       61.83       46.79      3.28 o
   7   2  11       96.89       61.62      4.47 o
   8   2  11       50.98       38.67      3.74 o
   9   2  11       18.25       17.54      3.05 o
  10   2  11       16.37        9.66      3.00 o
  11   2  11        2.87       -0.15      2.84 o
  12   2  11        0.39       -4.14      4.56 o
 -12   3  11        0.31        3.46      2.55 o
 -11   3  11        2.71        2.79      2.09 o
 -10   3  11       23.65       22.76      2.30 o
  -9   3  11      100.66       99.19      3.84 o
  -8   3  11       14.96       15.35      1.89 o
  -7   3  11        0.37       -1.34      1.34 o
  -6   3  11      174.50      190.42      4.52 o
  -5   3  11     1234.55     1252.66     17.65 o
  -4   3  11     1436.83     1426.08     15.35 o
  -3   3  11       72.07       76.25      2.07 o
  -2   3  11       10.45        9.90      0.96 o
  -1   3  11      107.59      122.49      2.18 o
   0   3  11       18.71       19.24      0.94 o
   1   3  11        7.00        6.21      0.75 o
   2   3  11       19.28       16.15      1.23 o
   3   3  11       83.20       86.54      2.49 o
   4   3  11        2.84        0.25      1.06 o
   5   3  11      427.23      424.02      6.49 o
   6   3  11      413.58      424.65      7.73 o
   7   3  11      453.95      424.32      8.03 o
   8   3  11       10.85        3.57      2.54 o
   9   3  11        0.03       -1.36      3.71 o
  10   3  11        7.19        2.86      2.77 o
  11   3  11        0.84        0.07      2.84 o
 -11   4  11       50.78       48.46      4.25 o
 -10   4  11       36.46       31.00      3.20 o
  -9   4  11       86.50       87.19      4.65 o
  -8   4  11       31.61       27.44      2.22 o
  -7   4  11        0.03       -1.37      1.43 o
  -6   4  11        7.88        8.32      1.58 o
  -5   4  11       16.94       16.55      1.80 o
  -4   4  11      244.53      271.95      4.82 o
  -3   4  11        4.94        7.61      0.99 o
  -2   4  11      367.21      365.93      4.52 o
  -1   4  11       81.69       82.89      1.83 o
   0   4  11      517.03      506.90      8.47 o
   1   4  11       17.09       12.45      1.03 o
   2   4  11        7.40       10.46      0.97 o
   3   4  11      158.93      153.14      3.19 o
   4   4  11       57.26       53.46      2.18 o
   5   4  11       82.49       78.11      2.66 o
   6   4  11      464.76      437.65      7.96 o
   7   4  11       39.24       35.01      3.47 o
   8   4  11        3.75        1.54      2.86 o
   9   4  11        0.01       -2.39      2.39 o
  10   4  11       11.07        9.64      3.05 o
  11   4  11       12.03       16.03      3.56 o
 -11   5  11        1.82        2.59      2.97 o
 -10   5  11       38.95       44.87      3.87 o
  -9   5  11        7.19        3.64      2.54 o
  -8   5  11        0.11       -1.42      2.02 o
  -7   5  11      115.03      112.77      4.80 o
  -6   5  11       50.02       52.02      3.66 o
  -5   5  11      599.35      596.88     12.20 o
  -4   5  11       10.13        3.49      2.38 o
  -3   5  11      549.12      591.06      8.56 o
  -2   5  11      341.14      333.93      5.57 o
  -1   5  11       14.40        7.19      1.40 o
   0   5  11       28.35       24.63      1.45 o
   1   5  11       55.64       53.50      2.28 o
   2   5  11        9.22        4.06      1.15 o
   3   5  11      450.71      449.39      6.66 o
   4   5  11        1.05       -0.29      1.36 o
   5   5  11      260.47      238.97      5.48 o
   6   5  11      140.08      145.81      4.65 o
   7   5  11      157.12      153.85     17.63 o
   8   5  11        6.16        5.09      2.70 o
   9   5  11       60.15       64.14      5.84 o
  10   5  11        5.46        3.86      3.14 o
 -10   6  11       37.12       43.02      3.87 o
  -9   6  11        3.09        3.18      2.69 o
  -8   6  11       66.30       54.40      3.98 o
  -7   6  11       87.44       83.85      3.58 o
  -6   6  11        8.75        8.28      2.25 o
  -5   6  11        0.00        1.65      1.93 o
  -4   6  11        3.05        2.12      1.87 o
  -3   6  11       45.28       42.36      2.74 o
  -2   6  11        4.09        2.48      2.24 o
  -1   6  11       12.68        8.12      1.44 o
   0   6  11       93.90       96.96      2.85 o
   1   6  11       43.30       42.55      2.14 o
   2   6  11       48.42       47.26      2.30 o
   3   6  11        6.98        4.98      1.29 o
   4   6  11       24.95       25.13      1.77 o
   5   6  11       34.24       37.08      2.70 o
   6   6  11        8.90        7.86      1.91 o
   7   6  11       61.68       71.76      4.81 o
   8   6  11       62.51       71.75      6.79 o
   9   6  11        0.02        3.61      4.03 o
  -9   7  11        2.30        3.83      2.69 o
  -8   7  11        0.03       -2.33      2.33 o
  -7   7  11       55.50       44.59      4.78 o
  -6   7  11       13.15        6.38      1.88 o
  -5   7  11       93.84       88.48      4.64 o
  -4   7  11       22.91       20.26      2.62 o
  -3   7  11      310.77      298.84      7.67 o
  -2   7  11        2.73        1.27      2.10 o
  -1   7  11      539.60      565.74     12.06 o
   0   7  11        8.38        7.43      2.45 o
   1   7  11       14.59       11.35      1.69 o
   2   7  11        0.39       -1.36      1.36 o
   3   7  11       94.37      106.15      3.55 o
   4   7  11       19.24       16.67      1.79 o
   5   7  11      125.36      143.24      5.17 o
   6   7  11       17.51       15.12      2.54 o
   7   7  11       59.11       64.42     11.99 o
   8   7  11       18.07       15.54      3.00 o
  -7   8  11       10.12        8.91      2.85 o
  -6   8  11        0.07       -1.66      1.87 o
  -5   8  11       18.06       16.08      2.28 o
  -4   8  11       11.29       13.04      2.20 o
  -3   8  11       71.11       70.61      5.31 o
  -2   8  11      110.25      114.76      4.95 o
  -1   8  11       95.28       94.75      4.50 o
   0   8  11       40.69       42.26      3.82 o
   1   8  11        1.14        2.13      2.65 o
   2   8  11       10.83       10.15      2.39 o
   3   8  11        7.70        6.19      1.65 o
   4   8  11        9.87        7.65      1.74 o
   5   8  11        9.70       10.91      2.24 o
   6   8  11        8.03        8.93      2.29 o
   7   8  11        0.47       -0.71      2.32 o
  -5   9  11       32.60       31.41      2.89 o
  -4   9  11        8.76        2.96      2.08 o
  -3   9  11        8.52       10.72      2.27 o
  -2   9  11        1.79        3.53      2.08 o
  -1   9  11       37.90       38.95      8.93 o
   0   9  11        4.31        2.66      2.00 o
   1   9  11      191.13      227.86      9.67 o
   2   9  11        4.75        5.94      2.40 o
   3   9  11       26.90       33.46      3.05 o
   4   9  11        7.72        7.00      3.61 o
   5   9  11        5.60       12.73      3.82 o
 -12   0  12      193.05      187.39     10.20 o
 -10   0  12       23.38       22.28      4.24 o
  -8   0  12      492.03      499.43     15.55 o
  -6   0  12       24.26       18.25      3.18 o
  -4   0  12       85.50       98.94      3.87 o
  -2   0  12      867.00      853.49     15.21 o
   0   0  12      550.84      682.97     12.58 o
   2   0  12      222.40      216.65      5.57 o
   4   0  12       88.35       89.72      3.98 o
   6   0  12       10.45       -0.33      3.93 o
   8   0  12        5.49        1.06      3.18 o
  10   0  12       73.83       51.59      6.16 o
  12   0  12       69.64       98.07      9.13 o
 -12   1  12        2.49        1.70      2.70 o
 -11   1  12        0.18       -0.32      2.55 o
 -10   1  12       90.37       82.14      4.80 o
  -9   1  12      214.29      227.89      9.18 o
  -8   1  12      306.04      330.21      6.66 o
  -7   1  12       33.46       29.11      2.21 o
  -6   1  12      370.75      399.18      7.21 o
  -5   1  12       90.06       86.81      2.43 o
  -4   1  12        0.00        1.42      0.99 o
  -3   1  12        1.34        1.48      0.99 o
  -2   1  12      321.04      374.98      5.64 o
  -1   1  12      133.34      127.28      2.91 o
   0   1  12       33.92       38.05      2.04 o
   1   1  12      108.50      118.31      2.78 o
   2   1  12      494.72      455.78     10.36 o
   3   1  12       91.04       83.35      2.56 o
   4   1  12     1168.28     1102.24     13.67 o
   5   1  12      111.09       91.83      3.03 o
   6   1  12      134.87      104.53      5.70 o
   7   1  12       80.03       57.07      4.35 o
   8   1  12      135.60      108.26      5.56 o
   9   1  12      131.51      106.80      5.62 o
  10   1  12        0.33        1.98      2.62 o
  11   1  12       15.25        8.24      3.20 o
  12   1  12       12.75       12.73      5.09 o
 -12   2  12       16.64       19.13      2.59 o
 -11   2  12        0.14       -1.61      1.87 o
 -10   2  12      117.72      128.25      4.36 o
  -9   2  12        2.10        0.61      1.59 o
  -8   2  12        6.88        4.60      1.59 o
  -7   2  12        5.75        4.44      1.26 o
  -6   2  12        4.73        3.95      1.24 o
  -5   2  12      203.59      210.43      3.79 o
  -4   2  12      810.68      803.06      9.42 o
  -3   2  12      208.69      185.79      3.22 o
  -2   2  12      170.27      201.19      3.32 o
  -1   2  12      330.74      346.88      4.74 o
   0   2  12      275.80      254.12      4.25 o
   1   2  12      273.51      253.37      4.29 o
   2   2  12      213.20      211.69      3.92 o
   3   2  12       76.97       75.25      2.45 o
   4   2  12       32.13       24.52      1.63 o
   5   2  12      734.37      717.37      9.80 o
   6   2  12      109.01      112.33      3.46 o
   7   2  12        3.24        2.98      1.74 o
   8   2  12        2.83       -0.53      2.25 o
   9   2  12       39.18       40.32      3.81 o
  10   2  12        1.80        2.53      2.69 o
  11   2  12       37.26       43.25      4.49 o
 -12   3  12       20.32       21.12      3.20 o
 -11   3  12       37.07       43.09      7.00 o
 -10   3  12       97.80       98.48      4.08 o
  -9   3  12        6.97        4.29      1.87 o
  -8   3  12      132.99      136.69      4.20 o
  -7   3  12      372.37      378.94      7.16 o
  -6   3  12      121.77      125.28      3.68 o
  -5   3  12        8.37        4.17      2.01 o
  -4   3  12      460.57      456.93      6.19 o
  -3   3  12      303.01      305.48      4.53 o
  -2   3  12       69.56       76.98      2.13 o
  -1   3  12       14.47       12.88      1.04 o
   0   3  12      399.78      380.41      5.05 o
   1   3  12       61.89       56.38      2.10 o
   2   3  12      402.85      407.72      6.03 o
   3   3  12      422.11      440.00      6.49 o
   4   3  12      496.01      479.72      7.03 o
   5   3  12      464.04      443.64      6.86 o
   6   3  12      132.27      135.44      3.67 o
   7   3  12       22.82       28.57      2.46 o
   8   3  12       19.82       22.06      2.35 o
   9   3  12       12.64       12.86      2.99 o
  10   3  12       21.78       26.86      3.67 o
  11   3  12       35.94       39.80      4.50 o
 -11   4  12       18.72       24.52      3.35 o
 -10   4  12      109.74      113.02      5.48 o
  -9   4  12        3.16       -1.53      2.24 o
  -8   4  12       26.78       22.11      2.69 o
  -7   4  12        0.18        0.49      3.07 o
  -6   4  12        7.99        5.60      1.50 o
  -5   4  12       18.91       18.34      1.74 o
  -4   4  12      675.42      675.72      8.26 o
  -3   4  12      690.54      701.31      8.41 o
  -2   4  12     1015.60     1061.31     10.61 o
  -1   4  12      148.63      131.27      2.43 o
   0   4  12       54.89       61.98      1.76 o
   1   4  12        1.06        0.78      0.88 o
   2   4  12       52.15       49.63      1.82 o
   3   4  12       21.69       24.00      1.54 o
   4   4  12       97.35       93.28      2.74 o
   5   4  12        0.08        0.12      1.21 o
   6   4  12        4.81        6.05      1.86 o
   7   4  12      328.18      353.89     22.87 o
   8   4  12       71.68       76.94      5.52 o
   9   4  12        0.55        1.43      2.69 o
  10   4  12        8.35       11.12      3.35 o
  11   4  12        0.17        1.91      4.24 o
 -11   5  12        0.12        3.06      2.84 o
 -10   5  12       83.29       88.30      5.14 o
  -9   5  12       44.15       34.05      3.41 o
  -8   5  12      110.43      109.11      4.95 o
  -7   5  12      155.87      147.64      5.33 o
  -6   5  12        3.65        3.73      2.02 o
  -5   5  12      243.49      247.70      6.84 o
  -4   5  12        0.80       -1.47      1.72 o
  -3   5  12      659.21      672.92      9.43 o
  -2   5  12      871.60      884.64     11.62 o
  -1   5  12       10.05        2.98      1.81 o
   0   5  12      204.39      203.64      4.02 o
   1   5  12      183.60      194.92      3.99 o
   2   5  12        2.55        0.96      1.19 o
   3   5  12       68.44       69.07      2.55 o
   4   5  12        1.27       -0.06      1.43 o
   5   5  12       31.58       33.11      2.46 o
   6   5  12      158.46      149.96      4.65 o
   7   5  12      272.99      281.46      6.74 o
   8   5  12      128.16      144.78      6.58 o
   9   5  12        1.53        0.52      2.69 o
  10   5  12        1.15        3.99      4.03 o
 -10   6  12       74.58       98.44      5.50 o
  -9   6  12        6.21       -1.86      2.54 o
  -8   6  12       12.54       16.22      2.92 o
  -7   6  12       59.38       62.33      4.35 o
  -6   6  12       37.17       29.18      2.92 o
  -5   6  12      238.25      239.05      6.91 o
  -4   6  12       24.37       22.61      2.55 o
  -3   6  12      139.58      139.22      4.31 o
  -2   6  12      124.24      126.29      3.44 o
  -1   6  12      168.99      167.75      3.84 o
   0   6  12      170.60      173.14      3.88 o
   1   6  12        1.67       -1.22      1.22 o
   2   6  12        3.38        1.25      1.22 o
   3   6  12       27.62       26.19      1.78 o
   4   6  12      161.77      154.14      4.45 o
   5   6  12       97.39       97.85      3.88 o
   6   6  12       60.24       66.02      3.62 o
   7   6  12       33.50       37.36      2.85 o
   8   6  12       24.62       26.58      3.29 o
   9   6  12       43.05       58.94      5.20 o
  -9   7  12        1.79        0.96      4.03 o
  -8   7  12       13.64        9.08      2.92 o
  -7   7  12        0.60       -2.40      2.40 o
  -6   7  12       65.80       61.95      3.47 o
  -5   7  12       15.86       16.05      2.55 o
  -4   7  12        0.13        0.35      2.02 o
  -3   7  12      139.90      139.18      7.12 o
  -2   7  12       20.50       13.16      3.61 o
  -1   7  12      291.83      296.50      6.02 o
   0   7  12      259.34      276.58      5.66 o
   1   7  12        1.63       -1.46      1.46 o
   2   7  12      143.94      153.73      4.39 o
   3   7  12       34.91       27.12      2.11 o
   4   7  12      106.14      120.93      3.80 o
   5   7  12        1.54        1.75      2.08 o
   6   7  12       33.23       24.10      2.84 o
   7   7  12        6.85        7.43      2.55 o
   8   7  12        0.43        0.91      2.47 o
  -7   8  12       58.10       63.88      4.71 o
  -6   8  12       38.59       40.89      2.98 o
  -5   8  12       38.50       36.94      2.90 o
  -4   8  12        7.03        6.65      2.08 o
  -3   8  12        4.67        4.03      3.61 o
  -2   8  12       10.02        8.39      2.47 o
  -1   8  12        0.23        1.57      2.17 o
   0   8  12       23.85       21.85      2.70 o
   1   8  12        2.20        2.12      2.10 o
   2   8  12       71.10       84.42      4.35 o
   3   8  12       43.23       53.99      3.04 o
   4   8  12        0.07        1.67      3.08 o
   5   8  12        7.11        3.01      2.24 o
   6   8  12        2.84        2.70      2.76 o
  -5   9  12        5.41        4.89      2.28 o
  -4   9  12       10.03       10.24      2.37 o
  -3   9  12        5.40        2.63      2.11 o
  -2   9  12       14.18       12.93      2.36 o
  -1   9  12        1.78       -1.28      2.29 o
   0   9  12       33.75       30.15      3.14 o
   1   9  12       15.60       17.83      2.85 o
   2   9  12       99.90      110.64      4.95 o
   3   9  12        1.07       -0.45      2.17 o
   4   9  12       21.33       28.86      4.67 o
 -11   0  13        1.10        1.27      3.40 o
  -9   0  13        8.23        6.79      3.40 o
  -7   0  13       10.10        7.21      3.40 o
  -5   0  13     2022.16     1984.95     32.96 o
  -3   0  13       60.27       50.31      3.01 o
  -1   0  13       69.36       97.18      3.62 o
   1   0  13      283.02      297.83      6.94 o
   3   0  13     3466.29     3410.50     53.92 o
   5   0  13      461.07      468.74     10.26 o
   7   0  13        1.65       -2.54      3.08 o
   9   0  13        5.23       10.19      4.24 o
  11   0  13        3.70        3.82      4.67 o
 -12   1  13       32.53       26.59      3.67 o
 -11   1  13        3.10        1.22      2.54 o
 -10   1  13       75.20       77.55      4.71 o
  -9   1  13      114.45      113.73      5.11 o
  -8   1  13       12.22        8.26      2.39 o
  -7   1  13       47.78       56.49      3.98 o
  -6   1  13      539.77      571.33     17.06 o
  -5   1  13      428.54      410.62      6.60 o
  -4   1  13        3.59        2.36      1.18 o
  -3   1  13       47.30       48.59      2.07 o
  -2   1  13      164.60      164.99      3.60 o
  -1   1  13       71.64       73.45      2.27 o
   0   1  13      217.39      214.38      3.94 o
   1   1  13        0.01       -0.16      0.91 o
   2   1  13      139.97      129.39      3.14 o
   3   1  13      361.51      346.57      5.72 o
   4   1  13      189.25      171.36      5.49 o
   5   1  13      230.56      194.01      4.36 o
   6   1  13       61.90       57.94      2.78 o
   7   1  13       57.44       36.63      2.25 o
   8   1  13       39.34       30.44      2.58 o
   9   1  13       26.82       23.73      4.88 o
  10   1  13       72.03       74.00      5.33 o
  11   1  13        1.53       -2.92      2.92 o
 -12   2  13        0.71       -2.44      2.70 o
 -11   2  13        9.09        6.85      2.22 o
 -10   2  13        0.60       -1.91      1.91 o
  -9   2  13       37.87       39.31      2.85 o
  -8   2  13       11.37       11.95      1.88 o
  -7   2  13       29.22       28.86      2.22 o
  -6   2  13      234.31      240.77      5.23 o
  -5   2  13        9.38        8.39      1.35 o
  -4   2  13        1.29       -1.20      1.20 o
  -3   2  13      510.16      499.67      6.49 o
  -2   2  13        5.12       10.48      1.07 o
  -1   2  13        2.96        1.72      0.94 o
   0   2  13       11.34       13.98      1.26 o
   1   2  13       80.30       88.88      2.65 o
   2   2  13       47.91       53.95      2.18 o
   3   2  13        3.32        1.95      1.24 o
   4   2  13        3.27       -1.25      1.25 o
   5   2  13      537.20      563.61      8.30 o
   6   2  13        8.58       10.69      1.62 o
   7   2  13       69.12       77.99      3.11 o
   8   2  13       27.45       16.45      2.21 o
   9   2  13        4.93        3.08      1.90 o
  10   2  13        0.19       -2.26      2.60 o
  11   2  13       46.31       48.72      4.86 o
 -11   3  13      190.59      202.00      6.98 o
 -10   3  13       11.80        9.75      2.12 o
  -9   3  13       65.26       68.06      3.54 o
  -8   3  13       18.15       16.50      2.03 o
  -7   3  13       18.80       16.37      1.96 o
  -6   3  13        1.18        2.28      1.49 o
  -5   3  13        6.99        4.82      1.26 o
  -4   3  13     2419.72     2465.70     25.57 o
  -3   3  13      379.39      364.44      5.24 o
  -2   3  13      164.05      160.90      3.09 o
  -1   3  13      423.51      430.65      5.70 o
   0   3  13        9.73       11.10      1.11 o
   1   3  13       24.54       26.73      1.73 o
   2   3  13       34.77       37.76      2.01 o
   3   3  13      235.05      226.74      4.26 o
   4   3  13       15.55        7.69      1.45 o
   5   3  13        6.91        8.97      3.51 o
   6   3  13     1028.82      999.20     20.35 o
   7   3  13       49.66       44.53      3.37 o
   8   3  13       73.44       66.80      4.84 o
   9   3  13        8.88        7.87      2.90 o
  10   3  13        1.97       -0.97      3.18 o
  11   3  13        8.79       15.62      5.41 o
 -11   4  13       85.09      100.61      6.37 o
 -10   4  13       22.20       23.68      3.26 o
  -9   4  13        0.33       -2.29      2.29 o
  -8   4  13       97.43      102.53      4.80 o
  -7   4  13       62.65       57.12      3.74 o
  -6   4  13      113.05      112.54      3.63 o
  -5   4  13       46.30       42.76      2.18 o
  -4   4  13      244.01      252.20      4.23 o
  -3   4  13      133.00      145.35      3.74 o
  -2   4  13        8.23        6.93      1.71 o
  -1   4  13       61.55       46.15      1.91 o
   0   4  13        0.28       -0.82      0.82 o
   1   4  13      124.08      130.81      2.72 o
   2   4  13       57.61       50.77      2.21 o
   3   4  13       94.32       97.85      2.84 o
   4   4  13      181.00      176.74      3.80 o
   5   4  13        1.53        2.64      1.69 o
   6   4  13        0.49        7.84      1.98 o
   7   4  13       53.16       76.38      3.94 o
   8   4  13        8.67       10.25      2.29 o
   9   4  13        0.33       -0.50      2.65 o
  10   4  13       11.05       14.15      3.44 o
 -10   5  13        0.24       -1.26      2.69 o
  -9   5  13       65.44       71.11      4.65 o
  -8   5  13        9.83        5.09      2.55 o
  -7   5  13        1.32       -0.88      2.02 o
  -6   5  13       11.62        7.92      2.24 o
  -5   5  13        0.43        1.59      1.95 o
  -4   5  13       17.75       15.59      1.96 o
  -3   5  13       36.36       32.00      2.08 o
  -2   5  13      692.05      725.05     10.02 o
  -1   5  13      137.99      133.60      3.82 o
   0   5  13        8.21        6.81      1.47 o
   1   5  13      218.68      218.91      4.42 o
   2   5  13        0.97       -0.28      1.22 o
   3   5  13       96.13       95.96      3.73 o
   4   5  13       71.29       62.39      3.31 o
   5   5  13        0.03       -1.61      1.61 o
   6   5  13       73.95       66.41      3.65 o
   7   5  13        8.67       11.06      2.21 o
   8   5  13       82.29       86.04      4.43 o
   9   5  13        2.34        2.71      2.23 o
  -9   6  13        2.71        0.45      2.65 o
  -8   6  13      122.67      138.52      5.92 o
  -7   6  13        0.25       -0.10      2.17 o
  -6   6  13       33.87       36.97      3.14 o
  -5   6  13      116.87      116.57      5.02 o
  -4   6  13      137.29      145.73      5.33 o
  -3   6  13       25.52       21.88      2.23 o
  -2   6  13      268.81      276.38      5.18 o
  -1   6  13       27.77       29.67      2.00 o
   0   6  13       49.35       48.81      2.46 o
   1   6  13        0.12       -1.24      1.24 o
   2   6  13       92.79       92.50      3.12 o
   3   6  13        8.46        5.39      1.45 o
   4   6  13        3.78        0.34      1.69 o
   5   6  13       11.02        7.41      1.96 o
   6   6  13        4.44        4.83      1.91 o
   7   6  13       36.52       33.64      3.45 o
   8   6  13        1.77        7.13      2.77 o
   9   6  13       31.40       32.54      3.74 o
  -8   7  13       18.02        9.15      2.92 o
  -7   7  13       81.93       77.63      4.95 o
  -6   7  13       20.48       20.98      2.92 o
  -5   7  13       13.85       13.26      2.55 o
  -4   7  13        3.15        2.76      2.25 o
  -3   7  13       16.01       15.92      2.55 o
  -2   7  13       11.40        6.68      2.32 o
  -1   7  13       56.82       61.12      3.13 o
   0   7  13      199.71      211.22      5.01 o
   1   7  13       79.72       84.40      5.53 o
   2   7  13       37.58       42.00      2.82 o
   3   7  13       27.68       33.19      2.38 o
   4   7  13        5.06        3.75      1.87 o
   5   7  13        3.19        0.16      2.55 o
   6   7  13       13.04       12.56      2.54 o
   7   7  13        0.07        2.02      2.40 o
  -6   8  13      201.15      234.70      8.39 o
  -5   8  13       18.18       19.24      2.49 o
  -4   8  13       50.92       61.12      4.28 o
  -3   8  13       22.92       17.15      2.85 o
  -2   8  13       14.91        8.86      2.62 o
  -1   8  13        6.15        5.73      2.40 o
   0   8  13       27.64       23.03      3.18 o
   1   8  13        7.27        7.00      2.25 o
   2   8  13        0.21        1.79      2.17 o
   3   8  13        4.78        9.48      2.07 o
   4   8  13      107.97      123.12      5.17 o
   5   8  13        3.60        2.52      3.61 o
   6   8  13       31.60       34.24      3.41 o
  -4   9  13       53.60       59.16      3.90 o
  -3   9  13       17.39       18.42      2.60 o
  -2   9  13       54.08       47.32      3.83 o
  -1   9  13       13.12       11.13      2.77 o
   0   9  13        3.62        1.87      2.32 o
   1   9  13        0.12        1.58      2.32 o
   2   9  13        0.00        0.74      2.40 o
   3   9  13        5.08        6.58      3.82 o
 -12   0  14        9.96        9.97      4.24 o
 -10   0  14        5.15        2.76      3.40 o
  -8   0  14       52.45       46.06      5.09 o
  -6   0  14       93.60      105.33      6.80 o
  -4   0  14       55.06       43.04      3.20 o
  -2   0  14       14.53       25.31      2.29 o
   0   0  14      218.46      213.23      5.66 o
   2   0  14       71.25       71.89      3.67 o
   4   0  14      682.05      743.01     14.46 o
   6   0  14      163.58      158.78      5.66 o
   8   0  14        7.47        4.85      2.29 o
  10   0  14        0.06       -0.64      3.82 o
 -12   1  14       12.38       10.83      3.22 o
 -11   1  14       56.20       45.31      4.05 o
 -10   1  14        0.04       -1.70      3.18 o
  -9   1  14       16.61       15.60      2.77 o
  -8   1  14       82.82       77.60      4.43 o
  -7   1  14     1245.94     1313.12     28.94 o
  -6   1  14     1868.24     1918.25     31.95 o
  -5   1  14     2025.29     2006.59     24.94 o
  -4   1  14       51.72       45.42      2.33 o
  -3   1  14      514.69      503.93      7.40 o
  -2   1  14       14.83       10.22      1.31 o
  -1   1  14      290.29      300.85      5.04 o
   0   1  14        0.00       -0.90      0.90 o
   1   1  14       66.88       59.98      2.28 o
   2   1  14      376.68      357.76      5.81 o
   3   1  14     1184.91     1154.57     14.48 o
   4   1  14     2147.93     2115.09     30.08 o
   5   1  14      415.42      402.85      6.70 o
   6   1  14       95.96       94.11      3.31 o
   7   1  14       55.40       56.24      2.79 o
   8   1  14        3.47        3.01      1.56 o
   9   1  14       16.29        8.80      2.25 o
  10   1  14        0.27       -0.28      2.03 o
  11   1  14        0.60       -1.53      3.07 o
 -11   2  14       78.26       82.39      5.33 o
 -10   2  14       30.66       37.06      2.80 o
  -9   2  14        3.46        5.52      1.90 o
  -8   2  14       97.00      102.04      3.74 o
  -7   2  14       35.90       45.61      5.51 o
  -6   2  14      205.55      198.31      4.78 o
  -5   2  14      384.69      395.95      5.87 o
  -4   2  14        1.48       -0.28      1.20 o
  -3   2  14      403.59      396.11      5.58 o
  -2   2  14      151.41      146.13      3.40 o
  -1   2  14      258.94      269.38      4.72 o
   0   2  14      190.31      188.38      3.81 o
   1   2  14        7.96        5.08      1.22 o
   2   2  14     1804.06     1842.28     21.62 o
   3   2  14      112.11      118.18      3.45 o
   4   2  14      633.23      650.34      9.21 o
   5   2  14        2.31        3.76      1.48 o
   6   2  14       19.82       24.02      1.97 o
   7   2  14       82.22       66.87      3.10 o
   8   2  14        0.02       -1.46      1.46 o
   9   2  14       10.29        7.06      2.12 o
  10   2  14        0.15       -0.95      2.75 o
  11   2  14       31.23       43.54      4.95 o
 -11   3  14        0.41        5.16      3.08 o
 -10   3  14       16.95       26.22      4.03 o
  -9   3  14       55.95       69.69      3.99 o
  -8   3  14       10.25       14.15      2.12 o
  -7   3  14        0.07       -1.47      1.58 o
  -6   3  14      270.70      284.36      5.93 o
  -5   3  14       24.55       23.66      1.61 o
  -4   3  14      543.76      590.11      7.65 o
  -3   3  14      900.35      899.43     10.54 o
  -2   3  14       29.91       15.49      1.40 o
  -1   3  14        3.84        0.20      1.03 o
   0   3  14       69.39       82.42      3.93 o
   1   3  14       90.38       94.61      2.95 o
   2   3  14       91.81       87.56      2.92 o
   3   3  14       87.69       79.36      2.94 o
   4   3  14        1.89       -1.21      1.21 o
   5   3  14        0.06       -1.28      1.28 o
   6   3  14      230.70      243.49      6.81 o
   7   3  14       55.52       53.61      3.43 o
   8   3  14       44.46       44.16      4.35 o
   9   3  14        5.70        7.15      2.27 o
  10   3  14        0.06        1.70      3.07 o
 -11   4  14        0.37        9.34      3.82 o
 -10   4  14      103.75      121.80      5.93 o
  -9   4  14       19.66       18.95      2.99 o
  -8   4  14       63.58       65.65      4.20 o
  -7   4  14      127.77      130.75      5.25 o
  -6   4  14        7.61        9.61      2.24 o
  -5   4  14        7.10        6.95      1.46 o
  -4   4  14       33.36       34.83      1.91 o
  -3   4  14       41.64       37.56      1.94 o
  -2   4  14      127.83      126.60      2.93 o
  -1   4  14        1.63       -1.02      1.02 o
   0   4  14      716.25      710.54      8.57 o
   1   4  14      126.21      130.26      2.86 o
   2   4  14        1.00       -1.11      1.11 o
   3   4  14        8.85        4.97      1.82 o
   4   4  14        0.14       -1.49      1.49 o
   5   4  14       32.13       19.03      2.23 o
   6   4  14      177.24      168.81      5.48 o
   7   4  14       59.14       43.93      5.00 o
   8   4  14        0.18        2.15      2.02 o
   9   4  14       16.44       17.72      2.76 o
  10   4  14       63.45       90.31      4.80 o
 -10   5  14        0.36       -1.31      2.60 o
  -9   5  14        0.74       -3.82      3.82 o
  -8   5  14        0.29       -2.44      2.44 o
  -7   5  14        5.21        2.67      2.47 o
  -6   5  14       27.48       28.69      2.90 o
  -5   5  14       26.94       23.53      2.62 o
  -4   5  14      146.27      154.58      4.17 o
  -3   5  14       12.04        9.41      1.59 o
  -2   5  14       72.31       74.40      2.95 o
  -1   5  14       71.15       64.98      2.93 o
   0   5  14       28.55       26.39      1.95 o
   1   5  14      184.64      194.06      4.28 o
   2   5  14       28.52       26.01      1.91 o
   3   5  14       13.52       11.01      2.01 o
   4   5  14      110.69      107.35      4.18 o
   5   5  14       35.02       26.92      2.51 o
   6   5  14       13.59       10.26      2.16 o
   7   5  14       17.70       19.13      2.54 o
   8   5  14       23.67       21.24      2.69 o
   9   5  14        2.13        6.32      2.42 o
  -9   6  14      102.83      103.95      5.53 o
  -8   6  14       71.60       90.64      5.03 o
  -7   6  14       73.41       72.29      4.50 o
  -6   6  14       33.43       27.29      5.52 o
  -5   6  14        0.05        1.90      2.24 o
  -4   6  14        5.21        6.27      2.07 o
  -3   6  14       12.74       12.18      1.72 o
  -2   6  14        3.50        3.93      1.52 o
  -1   6  14       23.82       24.47      2.43 o
   0   6  14        0.06       -1.39      1.39 o
   1   6  14       14.22       11.72      1.67 o
   2   6  14      231.13      237.80      4.77 o
   3   6  14       34.46       32.78      2.56 o
   4   6  14       22.11       20.34      2.29 o
   5   6  14        1.26       -0.41      1.79 o
   6   6  14       10.62        6.92      2.08 o
   7   6  14        4.37        6.83      2.47 o
   8   6  14        7.57        8.91      2.85 o
  -8   7  14        0.00        0.11      2.70 o
  -7   7  14        2.99        8.81      2.85 o
  -6   7  14       46.25       55.58      4.34 o
  -5   7  14        4.63        5.19      2.47 o
  -4   7  14      152.43      162.27      5.93 o
  -3   7  14       33.67       30.87      3.15 o
  -2   7  14       15.68       16.27      2.05 o
  -1   7  14        4.22        6.94      1.78 o
   0   7  14       31.80       26.65      2.37 o
   1   7  14        3.04        3.76      1.66 o
   2   7  14       37.38       36.24      2.43 o
   3   7  14        0.37        0.88      1.66 o
   4   7  14       50.37       47.32      3.74 o
   5   7  14        3.61        5.52      2.45 o
   6   7  14       31.65       27.29      3.22 o
   7   7  14        8.74        6.94      2.69 o
  -6   8  14       23.92       38.70      4.56 o
  -5   8  14       73.65       73.47      3.92 o
  -4   8  14       13.90       12.80      2.85 o
  -3   8  14        5.28        7.35      2.54 o
  -2   8  14        4.63        0.37      2.47 o
  -1   8  14        2.73        3.29      3.08 o
   0   8  14        1.29        0.44      1.59 o
   1   8  14       10.08       10.71      3.50 o
   2   8  14        5.24        5.83      1.78 o
   3   8  14       43.46       36.35      2.57 o
   4   8  14       12.29       17.92      2.69 o
   5   8  14       26.41       27.53      3.40 o
  -3   9  14        6.91        4.77      2.85 o
  -2   9  14       58.70       55.40      4.62 o
  -1   9  14        0.34       -2.47      2.47 o
   0   9  14        5.79       -1.49      2.40 o
   1   9  14        0.09        0.85      2.40 o
   2   9  14        3.40        4.22      2.47 o
 -11   0  15      124.95      134.85      8.92 o
  -9   0  15        6.43        4.88      3.40 o
  -7   0  15      398.00      398.07     13.41 o
  -5   0  15      839.00      862.33     24.05 o
  -3   0  15      416.52      410.00      9.22 o
  -1   0  15      443.74      416.65      9.13 o
   1   0  15       80.51       72.41      3.62 o
   3   0  15     1005.53     1053.33     19.19 o
   5   0  15       16.46       14.23      2.50 o
   7   0  15      118.89      114.89      5.20 o
   9   0  15        6.82        2.46      2.39 o
 -11   1  15        1.66        2.51      2.69 o
 -10   1  15       13.59       12.52      2.85 o
  -9   1  15        2.08        0.11      2.25 o
  -8   1  15       70.43       66.73      4.43 o
  -7   1  15     1679.51     1761.29     49.25 o
  -6   1  15      139.87      157.14      4.22 o
  -5   1  15      283.24      281.97      5.55 o
  -4   1  15      487.15      448.39      7.13 o
  -3   1  15        1.03       -1.49      1.49 o
  -2   1  15       42.44       27.65      2.19 o
  -1   1  15       16.25       14.30      1.42 o
   0   1  15       58.59       55.96      2.36 o
   1   1  15      152.80      153.31      3.51 o
   2   1  15      166.20      168.22      3.95 o
   3   1  15     1938.88     1935.31     22.87 o
   4   1  15       14.85       13.05      1.76 o
   5   1  15      525.99      518.59      8.06 o
   6   1  15       49.74       50.82      2.88 o
   7   1  15        9.33        9.72      1.74 o
   8   1  15        0.18        1.83      1.56 o
   9   1  15        0.78       -1.51      1.51 o
  10   1  15        0.63       -1.74      1.74 o
 -11   2  15       72.69       76.71      5.29 o
 -10   2  15       15.32       12.13      2.92 o
  -9   2  15      232.38      247.28      6.12 o
  -8   2  15        0.12        1.07      1.74 o
  -7   2  15        1.85        7.15      2.43 o
  -6   2  15      170.98      174.84      4.59 o
  -5   2  15      152.58      157.29      3.50 o
  -4   2  15       10.34        8.75      1.55 o
  -3   2  15      365.11      359.02      6.03 o
  -2   2  15       21.27       10.88      1.52 o
  -1   2  15      196.40      181.51      5.86 o
   0   2  15       13.86       12.92      1.45 o
   1   2  15      405.49      432.00      6.72 o
   2   2  15      449.99      472.64      7.23 o
   3   2  15       44.70       44.57      2.51 o
   4   2  15        3.92        0.90      1.41 o
   5   2  15       33.47       31.86      2.12 o
   6   2  15       57.26       47.84      2.60 o
   7   2  15       13.01        8.08      1.69 o
   8   2  15        1.10        0.51      1.60 o
   9   2  15        5.61        9.17      2.37 o
  10   2  15       17.88       20.82      2.96 o
 -11   3  15        0.01       -3.16      4.56 o
 -10   3  15       39.47       37.75      4.56 o
  -9   3  15      485.61      509.25     11.81 o
  -8   3  15      416.10      443.26      8.52 o
  -7   3  15        4.99        7.27      1.89 o
  -6   3  15      404.41      428.19      7.93 o
  -5   3  15       11.16        7.40      1.39 o
  -4   3  15        4.63        5.08      1.22 o
  -3   3  15       79.89       64.70      2.43 o
  -2   3  15       96.92       89.02      2.82 o
  -1   3  15       62.36       50.33      2.44 o
   0   3  15       64.53       47.13      2.33 o
   1   3  15     1167.35     1194.57     14.89 o
   2   3  15      779.80      804.95     10.87 o
   3   3  15       66.13       59.97      2.79 o
   4   3  15       73.74       66.83      2.86 o
   5   3  15        7.90        6.98      1.60 o
   6   3  15       26.14       19.83      1.92 o
   7   3  15        5.69        8.04      2.08 o
   8   3  15        9.45       12.05      2.33 o
   9   3  15       16.68       15.13      2.58 o
  10   3  15       32.48       38.79      3.49 o
 -10   4  15        0.10        0.71      2.70 o
  -9   4  15      150.45      177.50     14.66 o
  -8   4  15       20.77       18.24      3.05 o
  -7   4  15       33.22       32.94      3.14 o
  -6   4  15        5.73        3.25      2.08 o
  -5   4  15        7.87        7.97      1.89 o
  -4   4  15       29.90       27.24      2.02 o
  -3   4  15       81.96       79.22      2.94 o
  -2   4  15      261.66      246.45      4.89 o
  -1   4  15      294.91      324.62      5.79 o
   0   4  15      116.41      134.16      3.69 o
   1   4  15      441.80      448.66      8.49 o
   2   4  15       60.99       52.94      3.42 o
   3   4  15      255.75      253.35      6.06 o
   4   4  15        3.80       -1.76      1.76 o
   5   4  15        0.41       -1.64      1.64 o
   6   4  15       99.52       99.27      4.20 o
   7   4  15       21.33       16.82      2.38 o
   8   4  15       77.95       84.90      4.85 o
   9   4  15        0.00       -1.89      2.11 o
  -9   5  15        0.55       -3.22      4.24 o
  -8   5  15        8.80        5.40      2.77 o
  -7   5  15       75.62       85.45      8.92 o
  -6   5  15      121.49      120.74      5.23 o
  -5   5  15      113.85      124.06      5.18 o
  -4   5  15      113.17      111.93      3.54 o
  -3   5  15       23.42       24.89      2.33 o
  -2   5  15       16.19       13.68      1.73 o
  -1   5  15      457.79      499.39      8.96 o
   0   5  15       56.46       64.65      3.04 o
   1   5  15        5.04        3.60      1.57 o
   2   5  15        3.04       -1.45      1.76 o
   3   5  15       46.71       45.01      3.06 o
   4   5  15       21.61       23.92      2.51 o
   5   5  15       22.75       14.95      2.29 o
   6   5  15        3.46       -0.27      1.91 o
   7   5  15        7.62        5.73      2.21 o
   8   5  15       24.03       22.84      2.83 o
   9   5  15       32.56       35.44      5.31 o
  -8   6  15       15.10       19.59      4.35 o
  -7   6  15       99.01      119.78      5.55 o
  -6   6  15        7.38        6.51      2.47 o
  -5   6  15       84.79       78.13      4.35 o
  -4   6  15       73.29       69.51      4.77 o
  -3   6  15      116.18      124.05      3.75 o
  -2   6  15       24.88       24.66      2.01 o
  -1   6  15      121.25      129.00      3.75 o
   0   6  15       28.33       30.37      2.15 o
   1   6  15        8.66        8.46      1.87 o
   2   6  15       99.37       85.67      3.19 o
   3   6  15       37.10       33.28      2.66 o
   4   6  15        0.41       -1.79      1.79 o
   5   6  15       69.92       49.92      3.32 o
   6   6  15       14.81       15.31      2.42 o
   7   6  15       19.62       22.28      3.61 o
   8   6  15      102.50      112.53      7.86 o
  -7   7  15        2.06       -1.27      2.55 o
  -6   7  15        5.35        5.97      2.69 o
  -5   7  15        4.59        7.11      2.70 o
  -4   7  15        0.25        4.14      2.55 o
  -3   7  15        1.15        3.49      4.03 o
  -2   7  15        7.80        6.00      1.88 o
  -1   7  15        4.39        3.09      1.79 o
   0   7  15        2.33        2.04      1.67 o
   1   7  15        0.09       -1.58      1.58 o
   2   7  15        3.66        1.49      1.71 o
   3   7  15       31.82       28.72      3.29 o
   4   7  15        0.01       -0.20      2.32 o
   5   7  15       23.00       22.20      3.07 o
   6   7  15       11.21       13.17      2.85 o
  -5   8  15        0.43        7.52      2.84 o
  -4   8  15       28.68       27.21      4.56 o
  -3   8  15        0.01        0.46      2.47 o
  -2   8  15       62.25       71.47      4.71 o
  -1   8  15        0.06       -2.04      2.04 o
   0   8  15       13.80       18.25      2.12 o
   1   8  15        4.09        4.46      4.46 o
   2   8  15        3.52        0.58      1.74 o
   3   8  15       17.24       16.67      2.20 o
   4   8  15      148.25      153.28      6.07 o
 -10   0  16       34.88       30.14      4.88 o
  -8   0  16      101.47       83.24      6.58 o
  -6   0  16      498.71      483.26     11.25 o
  -4   0  16      643.14      622.02     12.94 o
  -2   0  16      111.43      100.16      4.53 o
   0   0  16      271.39      295.47      7.48 o
   2   0  16       79.15       89.12      5.52 o
   4   0  16      345.85      333.20     13.19 o
   6   0  16        1.00       -1.99      1.99 o
   8   0  16        8.54       16.96      3.71 o
  10   0  16        0.86       -1.76      2.54 o
 -11   1  16       57.45       64.26      5.10 o
 -10   1  16        0.49       -1.69      2.39 o
  -9   1  16      313.49      335.52      9.25 o
  -8   1  16        9.37        9.23      3.08 o
  -6   1  16       21.89       23.15      2.76 o
  -5   1  16        9.36        6.56      1.82 o
  -4   1  16       86.39       73.90      3.77 o
  -3   1  16        3.69       -1.27      1.27 o
  -2   1  16       23.16       14.26      1.65 o
  -1   1  16      100.45      101.48      3.12 o
   0   1  16        3.05       -0.43      1.13 o
   1   1  16      176.55      186.99      4.13 o
   2   1  16      409.79      393.39      6.53 o
   3   1  16      270.66      261.59      5.19 o
   4   1  16        8.48        6.82      1.64 o
   5   1  16       29.49       18.43      1.98 o
   6   1  16        0.16       -1.09      1.46 o
   7   1  16        0.49       -0.20      1.49 o
   8   1  16       54.29       65.70      3.23 o
   9   1  16        0.08       -1.24      1.76 o
  10   1  16        8.20       11.78      2.24 o
 -11   2  16       35.38       37.99      5.94 o
 -10   2  16       55.16       56.96      4.47 o
  -9   2  16        8.19        9.59      2.70 o
  -8   2  16       47.52       54.59      4.35 o
  -7   2  16      139.57      144.13      5.74 o
  -6   2  16      423.91      454.43      8.71 o
  -5   2  16      150.07      141.84      3.92 o
  -4   2  16       51.94       49.52      2.62 o
  -3   2  16        0.83       -1.02      1.29 o
  -2   2  16      199.36      193.67      4.24 o
  -1   2  16       40.21       25.69      1.82 o
   0   2  16      136.08      120.47      3.30 o
   1   2  16        7.19        3.47      1.37 o
   2   2  16        0.90        9.55      3.40 o
   3   2  16        7.03        6.70      1.52 o
   4   2  16       12.05        9.82      1.65 o
   5   2  16      126.48      127.09      3.80 o
   6   2  16      106.72      114.25      3.62 o
   7   2  16       19.04       18.93      2.02 o
   8   2  16        0.00        1.08      1.70 o
   9   2  16       10.19        8.85      2.49 o
  10   2  16        8.63       12.65      2.73 o
 -10   3  16       24.30       22.86      4.24 o
  -9   3  16       20.89       13.28      3.07 o
  -8   3  16      166.16      174.53     14.34 o
  -7   3  16      132.28      142.05      4.61 o
  -6   3  16       32.96       35.24      3.90 o
  -5   3  16       33.91       31.17      1.88 o
  -4   3  16       15.55       14.90      1.48 o
  -3   3  16       50.96       54.66      2.32 o
  -2   3  16      112.28      123.99      3.37 o
  -1   3  16       12.69       12.22      1.54 o
   0   3  16      151.78      157.62      3.84 o
   1   3  16      523.93      529.80      7.96 o
   2   3  16      503.96      498.40      9.90 o
   3   3  16       33.29       36.87      2.27 o
   4   3  16        3.30       -1.30      1.30 o
   5   3  16       35.71       24.76      2.58 o
   6   3  16        9.18       10.42      2.18 o
   7   3  16       56.16       45.29      3.38 o
   8   3  16        0.01       -0.56      2.04 o
   9   3  16       41.11       37.38      3.33 o
 -10   4  16       77.56       68.37      6.05 o
  -9   4  16      141.39      172.64      6.80 o
  -8   4  16        7.92        9.81      2.90 o
  -7   4  16       10.83        9.66      2.70 o
  -6   4  16        0.05       -2.17      2.17 o
  -5   4  16       23.97       24.14      2.03 o
  -4   4  16       37.13       37.58      2.31 o
  -3   4  16        9.41        6.90      1.56 o
  -2   4  16      136.78      144.74      3.79 o
  -1   4  16        2.78       -0.53      1.56 o
   0   4  16       19.17       12.92      2.16 o
   1   4  16       26.13       24.76      2.44 o
   2   4  16        4.33        7.85      2.11 o
   3   4  16        4.40        1.54      2.00 o
   4   4  16        0.11       -1.74      1.74 o
   5   4  16        0.02       -1.79      1.79 o
   6   4  16        3.70        7.28      2.43 o
   7   4  16        0.67       -0.31      1.93 o
   8   4  16       12.50       16.01      2.63 o
   9   4  16        6.61        7.14      2.60 o
  -9   5  16       17.93       11.41      3.05 o
  -8   5  16       23.36       18.87      3.37 o
  -7   5  16       59.88       68.52      4.62 o
  -6   5  16        4.04        0.53      2.25 o
  -5   5  16       12.35       11.77      2.18 o
  -4   5  16        8.24        6.40      1.61 o
  -3   5  16       11.33        9.67      1.69 o
  -2   5  16      197.31      195.29      4.55 o
  -1   5  16      144.08      146.03      3.98 o
   0   5  16      402.44      437.89      7.27 o
   1   5  16      100.98      110.87      4.39 o
   2   5  16        5.93        3.18      2.06 o
   3   5  16        5.93        2.56      1.94 o
   4   5  16        6.87        4.73      2.19 o
   5   5  16        5.10        0.37      1.94 o
   6   5  16        0.70       -1.86      1.86 o
   7   5  16        7.65        4.93      2.19 o
   8   5  16        0.53       -0.03      2.23 o
  -8   6  16        6.21        3.72      2.77 o
  -7   6  16      154.68      194.52     15.82 o
  -6   6  16        4.60        4.21      2.65 o
  -5   6  16       60.40       71.72      4.41 o
  -4   6  16        4.63        6.55      2.11 o
  -3   6  16       87.87       92.65      3.49 o
  -2   6  16        0.56        3.54      1.68 o
  -1   6  16      205.88      213.99      4.84 o
   0   6  16        5.03        6.41      1.77 o
   1   6  16       19.39       13.55      1.90 o
   2   6  16       32.15       28.46      2.63 o
   3   6  16      127.26      132.96      4.80 o
   4   6  16       10.95        6.21      2.14 o
   5   6  16       15.34       15.74      2.46 o
   6   6  16        7.62        5.16      2.55 o
   7   6  16       25.79       28.54      3.52 o
  -6   7  16       15.30       11.68      3.00 o
  -5   7  16       60.64       62.89      4.43 o
  -4   7  16       28.84       31.96      3.37 o
  -3   7  16       82.62       87.73      5.52 o
  -2   7  16       40.27       49.47      3.13 o
  -1   7  16        8.40        7.29      2.00 o
   0   7  16       14.57       13.91      2.16 o
   1   7  16        0.21       -1.92      1.92 o
   2   7  16       87.05       97.41      3.91 o
   3   7  16        0.03       -2.24      2.24 o
   4   7  16       51.81       56.39      4.35 o
   5   7  16        0.12       -2.33      2.33 o
   6   7  16        0.25        1.06      3.39 o
  -4   8  16        8.81        9.27      2.92 o
  -3   8  16      102.47      117.82      5.78 o
  -2   8  16       23.60       20.07      3.20 o
  -1   8  16        1.52       -0.54      2.37 o
   0   8  16       15.79       11.00      3.50 o
   1   8  16        4.96        0.51      2.54 o
   2   8  16       26.06       23.79      3.40 o
   3   8  16        2.33        1.94      2.39 o
 -11   0  17        0.03        0.85      3.82 o
  -9   0  17       52.99       51.16      5.94 o
  -7   0  17      293.61      307.51     11.91 o
  -5   0  17       35.23       25.44      3.20 o
  -3   0  17       92.32       54.88      3.90 o
  -1   0  17       59.42       49.95      3.57 o
   1   0  17      233.56      223.65      6.63 o
   3   0  17      608.61      655.27     13.51 o
   5   0  17      101.48      122.03      5.36 o
   7   0  17       14.69       13.57      2.70 o
   9   0  17       10.55       13.53      3.16 o
 -10   1  17       62.56       63.85      6.47 o
  -9   1  17        5.13        4.89      2.77 o
  -8   1  17       30.53       28.63      3.29 o
  -7   1  17      116.92      111.90      5.10 o
  -6   1  17      356.86      356.12      6.72 o
  -5   1  17      219.38      215.56      6.04 o
  -4   1  17      153.12      145.54      4.08 o
  -3   1  17       26.93       25.90      2.03 o
  -2   1  17      133.31      135.78      3.69 o
  -1   1  17       61.67       54.53      2.69 o
   0   1  17       15.81       14.86      1.66 o
   1   1  17       85.92       79.28      3.04 o
   2   1  17      153.62      143.77      3.84 o
   3   1  17        5.81        8.78      1.63 o
   4   1  17      555.85      517.60      8.18 o
   5   1  17       91.75       92.85      3.42 o
   6   1  17       64.76       63.05      2.97 o
   7   1  17       14.47       17.83      2.10 o
   8   1  17       69.70       76.52      3.57 o
   9   1  17       19.29       26.25      2.54 o
 -10   2  17       47.23       61.34      7.22 o
  -9   2  17        1.54        0.25      2.97 o
  -8   2  17       33.15       26.59      3.29 o
  -7   2  17        9.88        4.28      2.47 o
  -6   2  17       68.37       76.04      3.49 o
  -5   2  17       17.67       11.25      1.90 o
  -4   2  17       25.44       17.74      1.88 o
  -3   2  17       25.13       25.58      1.97 o
  -2   2  17        7.05        5.44      1.47 o
  -1   2  17      321.86      258.44      5.05 o
   0   2  17       35.30       22.73      1.86 o
   1   2  17        3.90        2.19      1.40 o
   2   2  17       28.39       32.05      2.17 o
   3   2  17       53.30       53.81      2.75 o
   4   2  17       10.09        7.60      1.73 o
   5   2  17       72.94       77.64      3.26 o
   6   2  17        0.78        1.55      1.50 o
   7   2  17        4.55        3.11      1.68 o
   8   2  17        0.07       -1.98      1.98 o
   9   2  17       44.80       41.99      3.52 o
 -10   3  17       14.87        7.43      4.46 o
  -9   3  17        2.28        3.03      2.92 o
  -8   3  17       40.18       42.24      7.96 o
  -7   3  17      104.14      120.97     10.30 o
  -6   3  17      119.29      127.46      3.83 o
  -5   3  17        0.90        1.51      1.32 o
  -4   3  17      150.06      153.25      4.03 o
  -3   3  17        7.20        6.20      1.52 o
  -2   3  17      108.73      108.40      3.35 o
  -1   3  17      138.37      136.47      3.59 o
   0   3  17       27.69       31.48      2.15 o
   1   3  17      130.54      135.87      3.79 o
   2   3  17       59.11       60.92      2.90 o
   3   3  17       41.34       46.99      2.60 o
   4   3  17       28.95       26.82      2.78 o
   5   3  17       23.72       20.43      2.52 o
   6   3  17       94.87       85.32      4.14 o
   7   3  17        0.51        0.01      2.02 o
   8   3  17        0.49       -1.99      1.99 o
   9   3  17        1.02       -1.57      2.27 o
  -9   4  17       15.02       27.31      4.67 o
  -8   4  17      287.71      314.61     10.52 o
  -7   4  17      108.28      119.47      6.16 o
  -6   4  17       98.87      107.36      5.10 o
  -5   4  17       93.32      107.16      3.66 o
  -4   4  17        7.84        5.99      1.75 o
  -3   4  17        9.39        6.73      1.63 o
  -2   4  17        2.33        1.18      1.43 o
  -1   4  17       16.56       12.03      2.08 o
   0   4  17       80.97       83.06      3.89 o
   1   4  17      653.20      643.37     11.22 o
   2   4  17      160.93      160.11      5.10 o
   3   4  17       27.19       26.35      2.68 o
   4   4  17       16.70       13.62      2.31 o
   5   4  17        3.97        2.25      1.99 o
   6   4  17       16.86       21.62      2.67 o
   7   4  17        2.75        3.04      2.25 o
   8   4  17       10.59       10.80      2.56 o
  -8   5  17        6.40        5.04      2.84 o
  -7   5  17       26.19       30.61      6.37 o
  -6   5  17        8.87        9.50      2.77 o
  -5   5  17       24.05       19.21      2.51 o
  -4   5  17       70.10       72.21      3.25 o
  -3   5  17       31.82       29.73      2.20 o
  -2   5  17       16.75       14.15      1.85 o
  -1   5  17       29.52       23.00      2.12 o
   0   5  17      223.40      225.48      8.01 o
   1   5  17      201.87      212.49      5.81 o
   2   5  17      119.17      125.76      4.75 o
   3   5  17        0.87       -1.89      1.89 o
   4   5  17        4.09        3.11      2.21 o
   5   5  17        1.93       -1.25      1.99 o
   6   5  17        0.35        0.14      2.12 o
   7   5  17        0.54       -0.86      2.10 o
  -7   6  17       52.09       64.81      4.86 o
  -6   6  17       62.05       63.65      6.69 o
  -5   6  17       23.53       21.88      3.14 o
  -4   6  17       15.16       14.91      3.91 o
  -3   6  17       70.31       83.76      3.49 o
  -2   6  17        5.50        8.61      1.92 o
  -1   6  17        8.60        9.72      1.87 o
   0   6  17       58.37       67.43      3.24 o
   1   6  17        0.00        0.08      1.95 o
   2   6  17        0.24       -1.86      1.86 o
   3   6  17       40.55       34.72      2.98 o
   4   6  17        4.08        4.78      2.21 o
   5   6  17        0.94       -2.04      2.04 o
   6   6  17        8.15        5.29      2.62 o
  -6   7  17        4.34        5.92      2.84 o
  -5   7  17       37.20       44.32      3.81 o
  -4   7  17       16.21       15.67      2.99 o
  -3   7  17        7.45        7.87      3.29 o
  -2   7  17      109.35      108.86      4.40 o
  -1   7  17      159.75      171.54      5.10 o
   0   7  17       52.17       57.19      3.47 o
   1   7  17        1.23       -1.83      1.83 o
   2   7  17        0.07       -2.09      2.32 o
   3   7  17        0.90       -1.69      2.32 o
   4   7  17        0.20       -2.28      2.47 o
   5   7  17       10.17        6.58      4.03 o
  -3   8  17        0.52       -0.64      2.70 o
  -2   8  17        0.91        1.44      2.62 o
  -1   8  17        0.87        2.09      2.11 o
   0   8  17       13.19       14.24      2.92 o
   1   8  17        1.71        1.47      2.62 o
   2   8  17        4.67        4.67      3.82 o
 -10   0  18       81.62       88.10      7.64 o
  -8   0  18        0.86        1.27      3.40 o
  -6   0  18        4.99        3.08      2.55 o
  -4   0  18      172.98      157.62      8.61 o
  -2   0  18     1061.32      931.48     17.82 o
   0   0  18       36.73       31.62      3.01 o
   2   0  18      182.38      159.24      5.77 o
   4   0  18      122.38      133.28      5.46 o
   6   0  18        1.28       -0.68      2.24 o
   8   0  18      147.25      180.33      7.97 o
 -10   1  18       11.72       20.08      3.52 o
  -9   1  18        1.41        2.19      2.69 o
  -8   1  18        1.29       -0.66      2.47 o
  -7   1  18        2.16       -1.17      2.25 o
  -6   1  18       34.80       32.73      2.41 o
  -5   1  18       94.44       85.96      3.95 o
  -4   1  18       24.52       16.59      2.01 o
  -3   1  18      226.30      218.52      5.21 o
  -2   1  18        2.93        1.66      1.56 o
  -1   1  18       76.94       75.24      3.10 o
   0   1  18       15.93       10.72      1.71 o
   1   1  18        0.13       -1.40      1.40 o
   2   1  18      229.57      225.34      4.89 o
   3   1  18        4.26        3.53      1.58 o
   4   1  18       32.09       33.64      2.34 o
   5   1  18       39.80       41.77      3.32 o
   6   1  18        0.41       -0.18      1.56 o
   7   1  18       77.95      117.51      4.03 o
   8   1  18       15.78       14.92      2.20 o
   9   1  18       24.00       37.20      3.94 o
 -10   2  18       91.60      105.10      8.49 o
  -9   2  18       25.89       30.77      5.52 o
  -8   2  18      215.84      228.59     12.22 o
  -7   2  18        1.52       -0.50      4.24 o
  -6   2  18        1.76        2.62      1.78 o
  -5   2  18       14.36        7.40      1.89 o
  -4   2  18       72.30       72.84      3.24 o
  -3   2  18       11.51        9.18      1.66 o
  -2   2  18       16.68       13.37      1.76 o
  -1   2  18      114.34       99.24      3.32 o
   0   2  18      341.57      311.60      5.80 o
   1   2  18      136.70      137.73      4.75 o
   2   2  18      684.33      715.53     10.28 o
   3   2  18       56.12       56.90      2.99 o
   4   2  18        2.59        2.91      1.61 o
   5   2  18       11.75       10.05      1.79 o
   6   2  18        3.04        1.57      1.67 o
   7   2  18       20.38       23.57      2.83 o
   8   2  18        8.43        8.55      2.60 o
   9   2  18       10.63       11.63      2.76 o
  -9   3  18        1.88        4.24      4.24 o
  -8   3  18      381.55      421.23     15.74 o
  -7   3  18      125.09      134.86      9.13 o
  -6   3  18       76.73       78.62      7.86 o
  -5   3  18       30.25       24.94      2.85 o
  -4   3  18       26.35       25.46      2.10 o
  -3   3  18        0.24       -1.13      1.38 o
  -2   3  18       18.73       19.60      1.85 o
  -1   3  18       12.96        6.48      1.52 o
   0   3  18       30.57       34.30      2.29 o
   1   3  18        0.69        5.54      1.58 o
   2   3  18      452.45      440.06      8.86 o
   3   3  18      212.24      214.86      5.96 o
   4   3  18        2.95        3.11      1.99 o
   5   3  18       33.07       38.90      3.11 o
   6   3  18        0.57        0.20      2.10 o
   7   3  18        0.88       -2.05      2.05 o
   8   3  18        2.28        2.60      2.31 o
  -9   4  18       42.18       43.96      5.62 o
  -8   4  18       34.35       44.78     11.99 o
  -7   4  18       47.84       49.45      7.96 o
  -6   4  18       37.94       43.13      7.75 o
  -5   4  18       17.70       20.13      2.17 o
  -4   4  18        0.18       -1.61      1.61 o
  -3   4  18        4.85        6.32      1.67 o
  -2   4  18       32.25       23.07      2.48 o
  -1   4  18       41.30       34.06      2.72 o
   0   4  18      208.91      228.08      6.03 o
   1   4  18       35.21       30.47      2.78 o
   2   4  18       52.10       58.35      3.61 o
   3   4  18       18.22       19.50      2.46 o
   4   4  18        0.03       -1.86      1.86 o
   5   4  18        3.02       -0.32      2.06 o
   6   4  18        6.65        3.37      2.23 o
   7   4  18       47.14       41.93      4.73 o
   8   4  18        2.13       -0.85      2.55 o
  -8   5  18       71.96       82.72      5.44 o
  -7   5  18       27.46       33.63      4.56 o
  -6   5  18        5.72        3.85      2.69 o
  -5   5  18       10.07       12.07      2.29 o
  -4   5  18       62.72       67.65      3.39 o
  -3   5  18       23.67       21.81      2.17 o
  -2   5  18       19.01       18.08      2.31 o
  -1   5  18       20.40       16.90      2.43 o
   0   5  18      167.97      171.54      5.50 o
   1   5  18       99.72      110.03      4.59 o
   2   5  18       62.31       72.51      4.27 o
   3   5  18        4.87        4.09      2.26 o
   4   5  18       15.01       12.69      2.49 o
   5   5  18        9.61        7.25      2.38 o
   6   5  18        3.85        2.85      2.24 o
   7   5  18       18.21       17.47      3.29 o
  -7   6  18        2.60        0.42      3.82 o
  -6   6  18       47.48       43.95      3.98 o
  -5   6  18        0.72       -2.02      2.86 o
  -4   6  18       29.36       28.94      2.81 o
  -3   6  18       27.87       35.06      2.56 o
  -2   6  18       75.22       82.77      3.65 o
  -1   6  18       63.39       83.00      3.54 o
   0   6  18       34.43       31.41      2.44 o
   1   6  18       34.27       34.58      3.07 o
   2   6  18       56.84       61.46      3.77 o
   3   6  18       20.54        8.58      2.39 o
   4   6  18       41.02       38.42      3.23 o
   5   6  18        1.30        0.53      2.55 o
  -5   7  18        0.10       -1.06      2.55 o
  -4   7  18        9.11        8.19      2.92 o
  -3   7  18       39.49       41.04      3.82 o
  -2   7  18      100.51       93.01      4.25 o
  -1   7  18       53.82       54.12      8.15 o
   0   7  18       86.13      103.77      5.59 o
   1   7  18        6.68        3.61      2.77 o
   2   7  18        0.24       -2.32      2.32 o
   3   7  18        7.38        4.13      2.62 o
   4   7  18        0.07       -2.33      3.61 o
  -9   0  19       37.32       41.60      5.94 o
  -7   0  19        4.48        2.97      3.40 o
  -5   0  19      103.78      108.08      5.47 o
  -3   0  19       39.50       37.89      3.52 o
  -1   0  19      460.50      430.69     14.48 o
   1   0  19      335.35      351.24      8.99 o
   3   0  19      108.76      106.31      5.00 o
   5   0  19       25.12       18.89      2.85 o
   7   0  19       79.75       85.73      5.38 o
  -9   1  19        7.08        8.06      3.00 o
  -8   1  19       35.98       34.37      3.67 o
  -7   1  19      149.46      148.35      6.08 o
  -6   1  19       19.12       18.47      2.19 o
  -5   1  19        2.37        0.87      1.63 o
  -4   1  19       48.38       44.85      2.67 o
  -3   1  19       72.99       62.39      3.02 o
  -2   1  19        0.20        0.65      1.52 o
  -1   1  19        0.28        1.26      1.60 o
   0   1  19       72.90       72.89      3.21 o
   1   1  19       10.77        7.59      1.71 o
   2   1  19       44.09       54.68      2.94 o
   3   1  19       12.09        9.85      1.78 o
   4   1  19       15.24       22.47      2.10 o
   5   1  19        1.57       -0.26      1.55 o
   6   1  19        0.09       -0.02      1.84 o
   7   1  19       62.75       74.61      3.57 o
   8   1  19        0.32        3.85      2.43 o
  -9   2  19       48.72       40.12      5.94 o
  -8   2  19       41.80       42.66      5.73 o
  -7   2  19        1.95       -1.70      2.55 o
  -6   2  19      117.95      122.58      4.21 o
  -5   2  19       95.05       93.11      3.78 o
  -4   2  19      123.84      112.56      3.80 o
  -3   2  19      329.29      312.50      6.09 o
  -2   2  19        2.55        0.86      1.52 o
  -1   2  19       56.99       61.61      2.98 o
   0   2  19      343.03      302.79      6.02 o
   1   2  19       22.25       20.19      2.05 o
   2   2  19        3.25        5.06      2.04 o
   3   2  19       46.06       40.30      2.57 o
   4   2  19        1.91        0.99      1.60 o
   5   2  19        0.29       -1.58      1.58 o
   6   2  19       87.16       94.62      4.63 o
   7   2  19       68.18       83.38      4.56 o
   8   2  19        0.76       -1.98      2.28 o
  -9   3  19        0.86        2.55      4.03 o
  -8   3  19       18.03       21.01      5.09 o
  -7   3  19        0.68       -3.82      3.82 o
  -6   3  19       34.43       32.27      4.67 o
  -5   3  19       11.45        8.98      2.43 o
  -4   3  19       53.52       59.20      3.77 o
  -3   3  19        0.22       -0.17      1.86 o
  -2   3  19       27.46       25.25      2.59 o
  -1   3  19        0.48       -0.50      1.80 o
   0   3  19        8.70        6.84      2.09 o
   1   3  19       12.99       12.90      2.26 o
   2   3  19       14.78       13.29      2.29 o
   3   3  19        7.63        5.94      2.15 o
   4   3  19        7.37        7.23      2.23 o
   5   3  19        8.96       10.85      2.45 o
   6   3  19      114.72      159.62      5.97 o
   7   3  19        0.86       -1.61      2.22 o
   8   3  19        7.85        7.64      4.03 o
  -8   4  19       85.48       83.44      5.32 o
  -7   4  19       52.15       51.27      4.28 o
  -6   4  19       82.74       88.10      6.11 o
  -5   4  19       73.19       74.10      4.22 o
  -4   4  19       26.18       23.21      3.32 o
  -3   4  19      105.24      118.75      4.76 o
  -2   4  19       11.61       12.62      2.35 o
  -1   4  19       55.03       49.77      4.28 o
   0   4  19       29.03       33.68      2.89 o
   1   4  19        4.55       10.01      2.35 o
   2   4  19       21.02       16.85      2.48 o
   3   4  19       11.54       13.76      2.45 o
   4   4  19       41.90       37.71      3.17 o
   5   4  19       33.95       34.75      3.17 o
   6   4  19        7.90        9.55      2.60 o
   7   4  19        3.71        1.32      2.39 o
  -7   5  19       24.79       26.11      3.66 o
  -6   5  19       38.73       41.48      4.02 o
  -5   5  19       37.66       37.57      3.13 o
  -4   5  19       12.16       11.61      2.04 o
  -3   5  19        6.21        2.37      1.82 o
  -2   5  19        0.37        1.13      2.03 o
  -1   5  19       37.95       36.69      3.04 o
   0   5  19       91.80      103.77      4.71 o
   1   5  19      233.09      254.14      6.76 o
   2   5  19        6.63        7.78      2.34 o
   3   5  19       68.63       83.09      4.27 o
   4   5  19        7.23        8.96      2.44 o
   5   5  19        2.56        0.24      2.26 o
   6   5  19       20.41       17.63      2.93 o
  -6   6  19       15.43       12.63      3.50 o
  -5   6  19        0.37       -2.55      2.55 o
  -4   6  19       21.04       22.68      2.73 o
  -3   6  19       27.39       24.45      2.44 o
  -2   6  19        0.72        0.90      1.90 o
  -1   6  19      104.02      120.63      4.24 o
   0   6  19       19.41       24.08      2.83 o
   1   6  19        1.51        2.38      2.31 o
   2   6  19        6.60        4.24      2.39 o
   3   6  19        2.48        1.95      2.18 o
   4   6  19        1.50       -2.40      2.40 o
  -3   7  19        4.67        3.07      2.52 o
  -2   7  19       18.71       13.53      3.34 o
  -1   7  19      176.17      198.80      5.88 o
   0   7  19       16.00       14.79      3.22 o
   1   7  19        0.03       -2.54      2.54 o
   2   7  19        7.47       10.08      3.00 o
  -8   0  20      123.44      146.96      9.34 o
  -6   0  20       79.73       87.09      5.25 o
  -4   0  20      149.43      140.69      7.97 o
  -2   0  20      424.08      341.01      9.03 o
   0   0  20        9.99        7.84      2.54 o
   2   0  20      212.68      219.46      7.23 o
   4   0  20       57.49       57.80      9.87 o
   6   0  20        1.23       -1.85      2.45 o
   8   0  20       76.37       77.88      5.65 o
  -9   1  20       65.52       65.64      5.18 o
  -8   1  20        1.57       -2.44      2.55 o
  -7   1  20       18.26       16.82      3.07 o
  -6   1  20        0.88       -0.88      1.78 o
  -5   1  20        0.49        0.12      1.66 o
  -4   1  20        3.92        2.42      1.69 o
  -3   1  20        4.00        2.49      1.71 o
  -2   1  20       48.98       44.74      2.78 o
  -1   1  20       24.60       25.69      2.19 o
   0   1  20        2.61        0.37      1.57 o
   1   1  20       39.92       38.00      2.47 o
   2   1  20        0.62       -1.55      1.55 o
   3   1  20       10.38        4.24      1.73 o
   4   1  20        0.28        0.26      1.58 o
   5   1  20       13.38       16.76      2.09 o
   6   1  20       17.59       12.22      2.12 o
   7   1  20        2.53        1.23      2.30 o
   8   1  20        0.00       -0.86      2.35 o
  -9   2  20        8.62        8.91      4.46 o
  -8   2  20       41.17       39.69      5.73 o
  -7   2  20        4.79        5.73      4.03 o
  -6   2  20      194.01      216.51      5.44 o
  -5   2  20        9.92        5.70      1.96 o
  -4   2  20       10.45       16.29      2.15 o
  -3   2  20      109.08      113.33      3.92 o
  -2   2  20      126.74      132.17      4.07 o
  -1   2  20        4.46        2.83      1.69 o
   0   2  20       82.79       65.74      3.17 o
   1   2  20        0.07       -0.26      1.57 o
   2   2  20        0.06       -1.13      1.50 o
   3   2  20       11.43       10.16      1.85 o
   4   2  20       16.71       18.56      2.59 o
   5   2  20        0.59       -0.94      2.15 o
   6   2  20       20.22       18.27      2.74 o
   7   2  20       11.88       19.28      2.91 o
  -8   3  20        0.25       -1.27      4.03 o
  -7   3  20        3.04       -1.06      4.03 o
  -6   3  20       76.53       83.95      4.63 o
  -5   3  20       11.99        8.32      2.51 o
  -4   3  20        0.07        1.12      2.23 o
  -3   3  20       25.06       25.31      2.78 o
  -2   3  20        1.29        0.28      2.04 o
  -1   3  20       27.92       25.53      2.77 o
   0   3  20       89.81       88.43      4.18 o
   1   3  20        0.73       -1.92      1.97 o
   2   3  20       88.79       97.17      4.49 o
   3   3  20       42.98       49.12      3.52 o
   4   3  20       53.18       65.90      4.02 o
   5   3  20       47.54       38.41      3.30 o
   6   3  20        0.13        5.82      2.44 o
   7   3  20        0.00       -0.56      2.35 o
  -7   4  20      140.51      137.62      9.13 o
  -6   4  20        0.56       -2.04      5.41 o
  -5   4  20      119.90      127.54      5.31 o
  -4   4  20       92.49       99.89      4.76 o
  -3   4  20       23.37       20.33      2.78 o
  -2   4  20       86.44       88.03      4.29 o
  -1   4  20        1.31       -1.02      1.95 o
   0   4  20       14.03       18.30      2.65 o
   1   4  20       17.33       18.60      2.63 o
   2   4  20        7.97        4.76      2.30 o
   3   4  20       24.66       22.12      2.78 o
   4   4  20        2.51        1.62      2.26 o
   5   4  20        2.37        6.88      2.50 o
   6   4  20       34.28       42.59      3.57 o
  -6   5  20        2.38       -0.85      4.03 o
  -5   5  20        5.81        4.51      2.52 o
  -4   5  20       28.96       34.31      3.25 o
  -3   5  20        5.82        5.43      2.57 o
  -2   5  20       47.48       53.51      3.67 o
  -1   5  20        3.71        1.12      2.08 o
   0   5  20        0.10        1.01      2.08 o
   1   5  20        0.66        7.91      2.38 o
   2   5  20        2.75        2.40      2.23 o
   3   5  20       15.76       21.97      2.85 o
   4   5  20        8.30       12.85      2.63 o
   5   5  20       49.31       53.22      3.85 o
  -4   6  20       50.24       47.58      3.50 o
  -3   6  20       43.27       44.88      3.45 o
  -2   6  20       19.34       22.55      3.44 o
  -1   6  20        0.87        4.90      2.31 o
   0   6  20       19.89       22.62      2.85 o
   1   6  20        8.76        8.01      2.76 o
   2   6  20        0.22       -0.02      2.29 o
   3   6  20       58.19       68.70      5.10 o
  -7   0  21       85.43       86.62      7.86 o
  -5   0  21       49.68       57.07      7.11 o
  -3   0  21        7.36        9.43      2.65 o
  -1   0  21      214.31      179.55     16.47 o
   1   0  21       10.95       10.87      2.80 o
   3   0  21        1.34       -0.36      2.34 o
   5   0  21        5.52        8.93      2.90 o
   7   0  21       12.69        7.20      3.16 o
  -8   1  21       24.39       22.53      3.52 o
  -7   1  21        1.22       -2.33      2.55 o
  -6   1  21        0.26        0.51      1.87 o
  -5   1  21        5.25        5.74      1.96 o
  -4   1  21        5.51        6.46      1.86 o
  -3   1  21       31.16       24.36      2.28 o
  -2   1  21       39.37       53.95      3.09 o
  -1   1  21       13.91       11.36      1.91 o
   0   1  21       45.87       53.47      2.92 o
   1   1  21        6.52        4.46      1.78 o
   2   1  21       37.13       40.91      2.59 o
   3   1  21       15.74       18.33      2.16 o
   4   1  21        4.99        2.60      1.76 o
   5   1  21        0.41        0.76      1.74 o
   6   1  21        5.68        4.94      2.40 o
   7   1  21       11.07       15.72      2.95 o
  -8   2  21       37.83       38.84      6.15 o
  -7   2  21       51.49       49.88      6.16 o
  -6   2  21       15.83       10.69      2.57 o
  -5   2  21        0.04       -2.05      2.05 o
  -4   2  21      103.25       94.03      3.70 o
  -3   2  21       81.83       66.12      3.33 o
  -2   2  21        0.22       -1.57      1.57 o
  -1   2  21       31.18       22.55      2.25 o
   0   2  21       37.10       40.82      3.86 o
   1   2  21       10.48        6.42      1.90 o
   2   2  21       69.13       73.85      4.19 o
   3   2  21       11.79       14.45      2.58 o
   4   2  21        7.59        3.61      2.30 o
   5   2  21        5.98        0.38      2.27 o
   6   2  21       64.83       69.66      4.29 o
  -7   3  21       16.42       18.67      4.88 o
  -6   3  21       17.36       13.76      2.75 o
  -5   3  21       16.41       16.15      2.80 o
  -4   3  21       31.43       33.48      3.18 o
  -3   3  21       50.52       46.95      3.47 o
  -2   3  21       14.81       16.37      2.65 o
  -1   3  21        0.77       -1.91      1.91 o
   0   3  21       26.97       29.01      2.89 o
   1   3  21       37.77       31.54      3.13 o
   2   3  21        0.13        1.54      2.23 o
   3   3  21       26.29       23.91      2.92 o
   4   3  21       16.83       21.47      2.89 o
   5   3  21        0.06        2.77      2.37 o
   6   3  21       23.51       27.43      3.23 o
  -6   4  21        6.84        2.24      3.20 o
  -5   4  21       10.97       18.90      2.83 o
  -4   4  21       31.69       28.47      3.13 o
  -3   4  21        0.03       -2.15      2.15 o
  -2   4  21       37.87       42.16      3.45 o
  -1   4  21        2.72        0.21      2.14 o
   0   4  21        3.82        3.82      2.35 o
   1   4  21      204.43      213.11      6.37 o
   2   4  21        2.38        7.20      2.45 o
   3   4  21        7.54        8.52      2.46 o
   4   4  21        3.05        1.29      2.36 o
   5   4  21       21.86       21.28      3.77 o
  -5   5  21       22.82       18.70      3.03 o
  -4   5  21       14.88       20.08      3.42 o
  -3   5  21        1.43       -2.16      2.16 o
  -2   5  21        8.81        6.25      2.35 o
  -1   5  21        2.52        2.68      2.34 o
   0   5  21        6.44        2.91      2.30 o
   1   5  21        1.33        1.91      2.23 o
   2   5  21        2.03        0.25      2.32 o
   3   5  21       11.55       17.20      2.85 o
   4   5  21       21.42       20.88      3.06 o
  -3   6  21       39.98       38.84      5.73 o
  -2   6  21        1.02       -2.77      2.77 o
  -1   6  21       36.18       41.97      8.38 o
   0   6  21        8.30       11.54      3.07 o
   1   6  21       21.34       20.39      3.45 o
  -6   0  22       29.98       25.65      3.72 o
  -4   0  22       40.79       24.86      3.35 o
  -2   0  22      193.14      202.90      7.14 o
   0   0  22       99.61      107.31      5.46 o
   2   0  22        8.78        8.12      2.75 o
   4   0  22       60.40       57.14      4.65 o
   6   0  22       13.01       12.53      4.46 o
  -7   1  22        2.55        1.70      2.85 o
  -6   1  22        6.85        5.23      2.09 o
  -5   1  22       36.95       40.36      2.84 o
  -4   1  22        1.97        2.55      1.85 o
  -3   1  22       17.89       18.35      2.21 o
  -2   1  22        6.13        6.48      1.93 o
  -1   1  22        3.75        6.23      1.89 o
   0   1  22        0.08        3.07      1.81 o
   1   1  22        2.95        5.64      1.86 o
   2   1  22       28.97       26.48      2.38 o
   3   1  22        8.14        6.32      1.96 o
   4   1  22       24.73       32.31      2.58 o
   5   1  22       46.81       49.82      5.24 o
   6   1  22       49.30       52.74      3.92 o
  -7   2  22       20.84       20.58      5.09 o
  -6   2  22       11.09       14.52      2.89 o
  -5   2  22        1.78       -0.06      2.28 o
  -4   2  22       33.12       35.17      3.24 o
  -3   2  22      100.17      100.78      4.67 o
  -2   2  22       21.47       14.03      2.64 o
  -1   2  22       10.37        5.06      2.27 o
   0   2  22       65.72       78.03      4.63 o
   1   2  22       10.92        6.42      2.30 o
   2   2  22       12.45       14.73      2.65 o
   3   2  22       13.50       10.89      2.64 o
   4   2  22        4.54        2.15      2.36 o
   5   2  22        0.44       -2.07      2.25 o
   6   2  22        3.19        8.67      3.06 o
  -6   3  22       13.52       15.81      3.05 o
  -5   3  22        1.36        1.85      2.43 o
  -4   3  22        0.82       -2.14      2.14 o
  -3   3  22       26.03       31.15      3.09 o
  -2   3  22        1.38       -1.34      2.21 o
  -1   3  22        1.44        1.05      2.30 o
   0   3  22        2.27       -0.35      2.14 o
   1   3  22        2.28        0.48      2.24 o
   2   3  22        3.18        4.90      2.33 o
   3   3  22        2.37       -1.34      2.18 o
   4   3  22        2.97        2.68      2.37 o
   5   3  22        0.07       -0.46      2.51 o
  -5   4  22      158.51      164.65      6.04 o
  -4   4  22       14.58       11.28      2.85 o
  -3   4  22        0.56       -2.32      2.32 o
  -2   4  22       30.17       38.37      3.41 o
  -1   4  22       15.92       14.76      2.83 o
   0   4  22       16.33       12.25      2.59 o
   1   4  22        0.81        4.45      2.38 o
   2   4  22       12.13        8.98      2.53 o
   3   4  22        0.12       -2.18      2.18 o
   4   4  22        0.73       -0.90      2.45 o
  -4   5  22       17.12       15.70      4.88 o
  -3   5  22        2.04       -1.77      2.33 o
  -2   5  22        4.82        3.34      2.46 o
  -1   5  22       36.16       38.94      3.47 o
   0   5  22       23.85       24.76      3.01 o
   1   5  22        2.44        5.24      2.51 o
   2   5  22        6.50        9.94      2.80 o
  -5   0  23       91.83       99.19      6.07 o
  -3   0  23        0.30        1.24      2.54 o
  -1   0  23        2.34        0.67      2.60 o
   1   0  23       14.23        8.78      2.80 o
   3   0  23       34.92       35.11      3.92 o
   5   0  23        3.41        0.50      2.80 o
  -6   1  23        0.01       -2.32      2.32 o
  -5   1  23        0.34       -1.75      1.90 o
  -4   1  23        1.39        3.79      2.00 o
  -3   1  23        0.34        2.68      1.92 o
  -2   1  23        0.72       -1.37      1.69 o
  -1   1  23        2.81        1.99      1.78 o
   0   1  23       15.50       12.48      2.14 o
   1   1  23        8.01        6.27      1.91 o
   2   1  23        0.42        1.23      1.87 o
   3   1  23      106.84      135.05      7.26 o
   4   1  23        5.89        9.17      2.58 o
   5   1  23       28.29       24.04      3.10 o
  -6   2  23       14.29       20.85      3.13 o
  -5   2  23       14.39        9.10      2.64 o
  -4   2  23        2.44        3.40      2.43 o
  -3   2  23       26.46       26.06      3.03 o
  -2   2  23       92.87       95.70      4.86 o
  -1   2  23        4.36        5.39      2.41 o
   0   2  23        0.32       -0.18      2.18 o
   1   2  23       36.89       24.88      3.03 o
   2   2  23        3.59        5.89      2.42 o
   3   2  23       77.98       76.46      4.45 o
   4   2  23        3.07        3.72      2.45 o
  -5   3  23        6.29        8.83      2.83 o
  -4   3  23        0.14       -1.81      2.23 o
  -3   3  23       48.81       53.71      3.82 o
  -2   3  23        9.56        7.01      2.55 o
  -1   3  23        0.03        1.57      2.28 o
   0   3  23        0.39       -0.39      2.33 o
   1   3  23       12.41       15.76      2.81 o
   2   3  23       25.95       34.29      3.35 o
   3   3  23        1.48        1.77      2.87 o
   4   3  23       24.93       25.45      3.25 o
  -4   4  23      114.93      125.92      8.92 o
  -3   4  23       15.61       10.45      2.83 o
  -2   4  23        5.12        8.03      2.67 o
  -1   4  23        0.12       -0.92      2.38 o
   0   4  23        8.01       10.76      2.70 o
   1   4  23       37.29       52.39      3.94 o
   2   4  23        8.85        4.81      2.65 o
  -4   0  24       99.75      109.43      8.39 o
  -2   0  24        1.85       -0.60      2.62 o
   0   0  24        1.04        1.51      2.65 o
   2   0  24       44.63       46.32      4.27 o
   4   0  24        5.65        4.55      3.93 o
  -5   1  24       28.26       34.92      3.51 o
  -4   1  24       37.81       36.72      3.50 o
  -3   1  24       41.05       57.30      4.16 o
  -2   1  24        0.05       -0.62      2.25 o
  -1   1  24       25.32       34.52      3.34 o
   0   1  24        1.72        1.55      2.27 o
   1   1  24       41.68       47.50      3.65 o
   2   1  24       38.67       42.38      3.64 o
   3   1  24       11.92       19.30      3.06 o
   4   1  24       25.93       31.20      5.31 o
  -4   2  24        1.47       -0.77      2.44 o
  -3   2  24        0.02        1.26      2.39 o
  -2   2  24        0.42        6.89      2.55 o
  -1   2  24        2.66        3.90      2.52 o
   0   2  24        9.95        5.32      2.55 o
   1   2  24       50.51       54.56      3.97 o
   2   2  24        0.41       -2.13      2.37 o
   3   2  24        5.29        7.94      2.69 o
  -3   3  24       15.84       16.70      3.05 o
  -2   3  24        0.01       -2.40      2.40 o
  -1   3  24       74.93       94.41      5.00 o
   0   3  24       10.52       13.77      3.01 o
   1   3  24       16.94       19.49      3.05 o
   2   3  24       31.85       38.68      3.68 o
  -3   0  25        3.64        3.83      3.05 o
  -1   0  25       55.83       47.36      4.49 o
   1   0  25       15.58       19.18      3.56 o
  -3   1  25       13.98        9.69      2.81 o
  -2   1  25       11.42       15.02      3.51 o
  -1   1  25        1.58        2.17      2.49 o
   0   1  25       14.86       21.75      3.12 o
   1   1  25        8.44        8.45      2.69 o
   2   1  25       20.86       27.80      4.88 o
  -2   2  25       29.11       38.88      4.41 o
  -1   2  25       21.14       23.35      3.18 o
   0   2  25       17.63       20.33      3.24 o
 
