# Supplementary material for: 6-Chloro-2-(4-meth­oxy­phen­yl)-4-phenyl­quinoline
Source: Acta Crystallogr Sect E Struct Rep Online. 2013 Aug 23;69(Pt 9):o1463. doi: 10.1107/S1600536813023295 (PMC3884500; doi:10.1107/S1600536813023295)
Supplement: Supplementary file 3 [file e-69-o1463-Isup3.cml]

<?xml version="1.0" encoding="UTF-8"?>
<cml convention="cmlDict:cmllite" xmlns="http://www.xml-cml.org/schema" xmlns:cmlDict="http://www.xml-cml.org/dictionary/cml/" xmlns:nameDict="http://www.xml-cml.org/dictionary/cml/name/">
  <molecule id="m1">
    <name dictRef="nameDict:unknown">6-Chloro-2-(4-methoxyphenyl)-4-phenylquinoline</name>
    <atomArray>
      <atom id="a1" elementType="Cl" hydrogenCount="0">
        <label value="Cl" dictRef="cmlDict:locant"/>
      </atom>
      <atom id="a2" elementType="C">
        <label value="1" dictRef="cmlDict:locant"/>
        <label value="C" dictRef="cmlDict:locant"/>
      </atom>
      <atom id="a26" elementType="O" hydrogenCount="0">
        <label value="O" dictRef="cmlDict:locant"/>
      </atom>
      <atom id="a27" elementType="H"/>
      <atom id="a28" elementType="H"/>
      <atom id="a29" elementType="H"/>
      <atom id="a3" elementType="C" hydrogenCount="0">
        <label value="1" dictRef="cmlDict:locant"/>
      </atom>
      <atom id="a4" elementType="C">
        <label value="2" dictRef="cmlDict:locant"/>
      </atom>
      <atom id="a5" elementType="C">
        <label value="3" dictRef="cmlDict:locant"/>
      </atom>
      <atom id="a6" elementType="C" hydrogenCount="0">
        <label value="4" dictRef="cmlDict:locant"/>
      </atom>
      <atom id="a7" elementType="C">
        <label value="5" dictRef="cmlDict:locant"/>
      </atom>
      <atom id="a8" elementType="C">
        <label value="6" dictRef="cmlDict:locant"/>
      </atom>
      <atom id="a30" elementType="H"/>
      <atom id="a31" elementType="H"/>
      <atom id="a32" elementType="H"/>
      <atom id="a33" elementType="H"/>
      <atom id="a9" elementType="C" hydrogenCount="0">
        <label value="1" dictRef="cmlDict:locant"/>
      </atom>
      <atom id="a10" elementType="C">
        <label value="2" dictRef="cmlDict:locant"/>
      </atom>
      <atom id="a11" elementType="C">
        <label value="3" dictRef="cmlDict:locant"/>
      </atom>
      <atom id="a12" elementType="C">
        <label value="4" dictRef="cmlDict:locant"/>
      </atom>
      <atom id="a13" elementType="C">
        <label value="5" dictRef="cmlDict:locant"/>
      </atom>
      <atom id="a14" elementType="C">
        <label value="6" dictRef="cmlDict:locant"/>
      </atom>
      <atom id="a34" elementType="H"/>
      <atom id="a35" elementType="H"/>
      <atom id="a36" elementType="H"/>
      <atom id="a37" elementType="H"/>
      <atom id="a38" elementType="H"/>
      <atom id="a15" elementType="N" hydrogenCount="0">
        <label value="1" dictRef="cmlDict:locant"/>
        <label value="N" dictRef="cmlDict:locant"/>
      </atom>
      <atom id="a16" elementType="C" hydrogenCount="0">
        <label value="2" dictRef="cmlDict:locant"/>
      </atom>
      <atom id="a17" elementType="C">
        <label value="3" dictRef="cmlDict:locant"/>
      </atom>
      <atom id="a18" elementType="C" hydrogenCount="0">
        <label value="4" dictRef="cmlDict:locant"/>
      </atom>
      <atom id="a19" elementType="C" hydrogenCount="0">
        <label value="4a" dictRef="cmlDict:locant"/>
      </atom>
      <atom id="a20" elementType="C">
        <label value="5" dictRef="cmlDict:locant"/>
      </atom>
      <atom id="a21" elementType="C" hydrogenCount="0">
        <label value="6" dictRef="cmlDict:locant"/>
      </atom>
      <atom id="a22" elementType="C">
        <label value="7" dictRef="cmlDict:locant"/>
      </atom>
      <atom id="a23" elementType="C">
        <label value="8" dictRef="cmlDict:locant"/>
      </atom>
      <atom id="a24" elementType="C" hydrogenCount="0">
        <label value="8a" dictRef="cmlDict:locant"/>
      </atom>
      <atom id="a39" elementType="H"/>
      <atom id="a40" elementType="H"/>
      <atom id="a41" elementType="H"/>
      <atom id="a42" elementType="H"/>
    </atomArray>
    <bondArray>
      <bond id="a2_a26" atomRefs2="a2 a26" order="S"/>
      <bond id="a2_a27" atomRefs2="a2 a27" order="S"/>
      <bond id="a2_a28" atomRefs2="a2 a28" order="S"/>
      <bond id="a2_a29" atomRefs2="a2 a29" order="S"/>
      <bond id="a3_a4" atomRefs2="a3 a4" order="D"/>
      <bond id="a4_a5" atomRefs2="a4 a5" order="S"/>
      <bond id="a5_a6" atomRefs2="a5 a6" order="D"/>
      <bond id="a6_a7" atomRefs2="a6 a7" order="S"/>
      <bond id="a7_a8" atomRefs2="a7 a8" order="D"/>
      <bond id="a8_a3" atomRefs2="a8 a3" order="S"/>
      <bond id="a4_a30" atomRefs2="a4 a30" order="S"/>
      <bond id="a5_a31" atomRefs2="a5 a31" order="S"/>
      <bond id="a7_a32" atomRefs2="a7 a32" order="S"/>
      <bond id="a8_a33" atomRefs2="a8 a33" order="S"/>
      <bond id="a26_a6" atomRefs2="a26 a6" order="S"/>
      <bond id="a9_a10" atomRefs2="a9 a10" order="D"/>
      <bond id="a10_a11" atomRefs2="a10 a11" order="S"/>
      <bond id="a11_a12" atomRefs2="a11 a12" order="D"/>
      <bond id="a12_a13" atomRefs2="a12 a13" order="S"/>
      <bond id="a13_a14" atomRefs2="a13 a14" order="D"/>
      <bond id="a14_a9" atomRefs2="a14 a9" order="S"/>
      <bond id="a10_a34" atomRefs2="a10 a34" order="S"/>
      <bond id="a11_a35" atomRefs2="a11 a35" order="S"/>
      <bond id="a12_a36" atomRefs2="a12 a36" order="S"/>
      <bond id="a13_a37" atomRefs2="a13 a37" order="S"/>
      <bond id="a14_a38" atomRefs2="a14 a38" order="S"/>
      <bond id="a15_a16" atomRefs2="a15 a16" order="D"/>
      <bond id="a16_a17" atomRefs2="a16 a17" order="S"/>
      <bond id="a17_a18" atomRefs2="a17 a18" order="D"/>
      <bond id="a18_a19" atomRefs2="a18 a19" order="S"/>
      <bond id="a19_a20" atomRefs2="a19 a20" order="D"/>
      <bond id="a20_a21" atomRefs2="a20 a21" order="S"/>
      <bond id="a21_a22" atomRefs2="a21 a22" order="D"/>
      <bond id="a22_a23" atomRefs2="a22 a23" order="S"/>
      <bond id="a23_a24" atomRefs2="a23 a24" order="D"/>
      <bond id="a24_a15" atomRefs2="a24 a15" order="S"/>
      <bond id="a24_a19" atomRefs2="a24 a19" order="S"/>
      <bond id="a17_a39" atomRefs2="a17 a39" order="S"/>
      <bond id="a20_a40" atomRefs2="a20 a40" order="S"/>
      <bond id="a22_a41" atomRefs2="a22 a41" order="S"/>
      <bond id="a23_a42" atomRefs2="a23 a42" order="S"/>
      <bond id="a9_a18" atomRefs2="a9 a18" order="S"/>
      <bond id="a3_a16" atomRefs2="a3 a16" order="S"/>
      <bond id="a1_a21" atomRefs2="a1 a21" order="S"/>
    </bondArray>
  </molecule>
</cml>
